# Supplementary material for: Aqua­(hippurato)bis­(1,10-phenanthroline)cobalt(II) nitrate monohydrate
Source: Acta Crystallogr Sect E Struct Rep Online. 2010 Oct 20;66(Pt 11):m1415–6. doi: 10.1107/S1600536810040602 (PMC3009208; doi:10.1107/S1600536810040602)
Supplement: Supplementary file 1 [file e-66-m1415-sup1.cif]

##############################################################################
###                                                                        ###
###        Electronic paper (Acta Crystallographica Section E)             ###
###                                                                        ###
##############################################################################
#                                                                            #
# This CIF contains the data in a paper accepted for publication in Acta     #
# Crystallographica Section E. It conforms to the requirements of Notes      #
# for Authors for Section E, and has been peer reviewed under the auspices   #
# of the IUCr Commission on Journals.                                        #
#                                                                            #
# Full details of the Crystallographic Information File format               #
# are given in the paper "The Crystallographic Information File (CIF):       #
# a New Standard Archive File for Crystallography" by S. R. Hall, F. H.      #
# Allen and I. D. Brown [Acta Cryst. (1991), A47, 655-685].                  #
#                                                                            #
# The current version of the core CIF dictionary is obtainable from          #
# ftp://ftp.iucr.org/pub/cif_core.dic. The current version number is 2.4.    #
#                                                                            #
# Software is freely available for graphical display of the structure(s) in  #
# this CIF.  For information consult the CIF home page http://www.iucr.org/  #
# cif/home.html                                                              #
#                                                                            #
# This file may be used for bona fide research purposes within the           #
# scientific community so long as proper attribution is given to the journal # 
# article from which it was obtained.                                        #
#                                                                            #
##############################################################################
                                             
data_I
_audit_creation_method     SHELXL-97
_chemical_name_systematic
;
Aqua(hippurato)bis(1,10-phenanthroline)cobalt(II) nitrate monohydrate
;
_chemical_name_common     ?
_chemical_formula_moiety     'C33 H26 Co N5 O4 +, N O3 -, H2 O'
_chemical_formula_sum     'C33 H28 Co N6 O8'
_chemical_formula_iupac     '[Co (C9 H8 N O3) (C12 H8 N2)2 (H2 O)] N O3, H2 O'
_chemical_formula_weight     695.54
_chemical_melting_point     ?
_symmetry_cell_setting     monoclinic
_symmetry_space_group_name_H-M     'P 21/c'
_symmetry_space_group_name_Hall     '-P 2ybc'
loop_
    _symmetry_equiv_pos_as_xyz
    'x, y, z'
    '-x, y+1/2, -z+1/2'
    '-x, -y, -z'
    'x, -y-1/2, z-1/2'
_cell_length_a     9.935(2)
_cell_length_b     13.991(3)
_cell_length_c     23.162(5)
_cell_angle_alpha     90.00
_cell_angle_beta     91.37(3)
_cell_angle_gamma     90.00
_cell_volume     3218.7(11)
_cell_formula_units_Z     4
_cell_measurement_reflns_used     1226
_cell_measurement_theta_min     1.7
_cell_measurement_theta_max     25.5
_cell_measurement_temperature     291(2)
_exptl_crystal_description     prismatic
_exptl_crystal_colour     dark-red
_exptl_crystal_size_max     0.20
_exptl_crystal_size_mid     0.18
_exptl_crystal_size_min     0.17
_exptl_crystal_density_diffrn     1.435
_exptl_crystal_density_meas     ?
_exptl_crystal_density_method     'not measured'
_exptl_crystal_F_000     1436
_exptl_absorpt_coefficient_mu     0.595
_exptl_absorpt_correction_type     multi-scan
_exptl_absorpt_process_details     '(SADABS; Sheldrick, 1996)'
_exptl_absorpt_correction_T_min     0.8903
_exptl_absorpt_correction_T_max     0.9057
_exptl_special_details
;
;
_diffrn_ambient_temperature     291(2)
_diffrn_radiation_type     MoK\a
_diffrn_radiation_wavelength     0.71073
_diffrn_radiation_source     'fine-focus sealed tube'
_diffrn_radiation_monochromator     graphite
_diffrn_measurement_device_type     'Bruker P4'
_diffrn_measurement_method     '\w scans'
_diffrn_detector_area_resol_mean     ?
_diffrn_reflns_number     9187
_diffrn_reflns_av_R_equivalents     0.0425
_diffrn_reflns_av_sigmaI/netI     0.0653
_diffrn_reflns_theta_min     1.70
_diffrn_reflns_theta_max     25.50
_diffrn_reflns_theta_full     25.50
_diffrn_measured_fraction_theta_max     0.985
_diffrn_measured_fraction_theta_full     0.919
_diffrn_reflns_limit_h_min     0
_diffrn_reflns_limit_h_max     12
_diffrn_reflns_limit_k_min     -16
_diffrn_reflns_limit_k_max     16
_diffrn_reflns_limit_l_min     -28
_diffrn_reflns_limit_l_max     28
_diffrn_standards_number     0
_diffrn_standards_interval_count     0
_diffrn_standards_interval_time     0
_diffrn_standards_decay_%     0
_refine_special_details
;
Refinement of <i>F</i>^2^ against ALL reflections. The weighted <i>R</i>-factor
<i>wR</i> and goodness of fit <i>S</i> are based on <i>F</i>^2^, conventional
<i>R</i>-factors <i>R</i> are based on <i>F</i>, with <i>F</i> set to zero for
negative <i>F</i>^2^. The threshold expression of <i>F</i>^2^ >
\s(<i>F</i>^2^) is used only for calculating <i>R</i>-factors(gt) <i>etc</i>.
and is not relevant to the choice of reflections for refinement.
<i>R</i>-factors based on <i>F</i>^2^ are statistically about twice as large
as those based on <i>F</i>, and <i>R</i>- factors based on ALL data will be
even larger.
;
_reflns_number_total     5493
_reflns_number_gt     3848
_reflns_threshold_expression     I>2sigma(I)
_refine_ls_structure_factor_coef     Fsqd
_refine_ls_matrix_type     full
_refine_ls_R_factor_all     0.1085
_refine_ls_R_factor_gt     0.0656
_refine_ls_wR_factor_gt     0.1275
_refine_ls_wR_factor_ref     0.1433
_refine_ls_goodness_of_fit_ref     1.093
_refine_ls_restrained_S_all     1.092
_refine_ls_number_reflns     5493
_refine_ls_number_parameters     445
_refine_ls_number_restraints     3
_refine_ls_hydrogen_treatment     mixed
_refine_ls_weighting_scheme     calc
_refine_ls_weighting_details
         'calc w=1/[\s^2^(Fo^2^)+(0.0588P)^2^+1.9834P] where P=(Fo^2^+2Fc^2^)/3'
_atom_sites_solution_hydrogens     geom
_atom_sites_solution_primary     direct
_atom_sites_solution_secondary     difmap
_refine_ls_shift/su_max     0.001
_refine_ls_shift/su_mean     0.000
_refine_diff_density_max     0.532
_refine_diff_density_min     -0.296
_refine_ls_extinction_method     'SHELXL97 (Sheldrick, 2008)'
_refine_ls_extinction_coef     0.0026(5)
_refine_ls_extinction_expression
                                  'Fc^*^=kFc[1+0.001xFc^2^\l^3^/sin(2\q)]^-1/4^'
loop_
    _atom_type_symbol
    _atom_type_description
    _atom_type_scat_dispersion_real
    _atom_type_scat_dispersion_imag
    _atom_type_scat_source
    'C' 'C' 0.0033 0.0016
                         'International Tables Vol C Tables 4.2.6.8 and 6.1.1.4'
    'H' 'H' 0.0000 0.0000
                         'International Tables Vol C Tables 4.2.6.8 and 6.1.1.4'
    'N' 'N' 0.0061 0.0033
                         'International Tables Vol C Tables 4.2.6.8 and 6.1.1.4'
    'O' 'O' 0.0106 0.0060
                         'International Tables Vol C Tables 4.2.6.8 and 6.1.1.4'
    'Co' 'Co' 0.3494 0.9721
                         'International Tables Vol C Tables 4.2.6.8 and 6.1.1.4'
_computing_data_collection     'SMART (Bruker, 1998)'
_computing_cell_refinement     'SAINT (Bruker, 1998)'
_computing_data_reduction     'SAINT (Bruker, 1998)'
_computing_structure_solution     'SHELXS97 (Sheldrick, 2008)'
_computing_structure_refinement     'SHELXL97 (Sheldrick, 2008)'
_computing_molecular_graphics     'SHELXTL (Sheldrick, 2008)'
_computing_publication_material     'SHELXTL (Sheldrick, 2008)'
loop_
    _atom_site_type_symbol
    _atom_site_label
    _atom_site_fract_x
    _atom_site_fract_y
    _atom_site_fract_z
    _atom_site_U_iso_or_equiv
    _atom_site_adp_type
    _atom_site_calc_flag
    _atom_site_refinement_flags
    _atom_site_occupancy
    _atom_site_disorder_assembly
    _atom_site_disorder_group
    Co Co1 0.22952(5) 0.25150(4) 0.93865(2) 0.03887(18) Uani d . 1 . .
    N N1 0.2492(4) 0.0562(3) 0.77418(15) 0.0519(10) Uani d . 1 . .
    N N2 0.0799(4) 0.1728(2) 0.98300(14) 0.0457(9) Uani d . 1 . .
    N N3 0.0537(3) 0.2743(2) 0.88506(14) 0.0427(8) Uani d . 1 . .
    N N4 0.1985(4) 0.3762(2) 0.99264(15) 0.0474(9) Uani d . 1 . .
    N N5 0.3523(3) 0.3570(2) 0.89962(15) 0.0461(9) Uani d . 1 . .
    N N6 0.4811(5) 0.2629(3) 0.2140(2) 0.0739(12) Uani d . 1 . .
    O O1 0.0673(4) -0.0126(3) 0.81183(15) 0.0887(12) Uani d . 1 . .
    O O2 0.2726(3) 0.15136(19) 0.87560(12) 0.0500(7) Uani d . 1 . .
    O O3 0.4124(3) 0.0438(2) 0.91520(12) 0.0532(8) Uani d . 1 . .
    O O4 0.3952(4) 0.1959(3) 0.98609(17) 0.0594(9) Uani d . 1 . .
    O O5 0.5553(6) 0.1969(3) 0.2076(2) 0.135(2) Uani d . 1 . .
    O O6 0.4928(5) 0.3168(3) 0.25517(19) 0.1063(15) Uani d . 1 . .
    O O7 0.3906(5) 0.2794(3) 0.1776(2) 0.1195(16) Uani d . 1 . .
    C C1 -0.1062(7) 0.0710(5) 0.7295(3) 0.098(2) Uani d . 1 . .
    H H1A -0.1383 0.0200 0.7510 0.118 Uiso calc R 1 . .
    C C2 -0.1936(10) 0.1199(8) 0.6925(4) 0.143(4) Uani d . 1 . .
    H H2A -0.2833 0.1015 0.6890 0.171 Uiso calc R 1 . .
    C C3 -0.1478(13) 0.1941(9) 0.6619(4) 0.162(6) Uani d . 1 . .
    H H3A -0.2068 0.2271 0.6374 0.194 Uiso calc R 1 . .
    C C4 -0.0191(11) 0.2214(6) 0.6660(3) 0.128(3) Uani d . 1 . .
    H H4A 0.0100 0.2729 0.6442 0.153 Uiso calc R 1 . .
    C C5 0.0727(7) 0.1734(5) 0.7027(2) 0.0872(18) Uani d . 1 . .
    H H5A 0.1622 0.1927 0.7053 0.105 Uiso calc R 1 . .
    C C6 0.0286(5) 0.0969(4) 0.7350(2) 0.0635(13) Uani d . 1 . .
    C C7 0.1167(6) 0.0431(3) 0.77715(19) 0.0585(13) Uani d . 1 . .
    C C8 0.3383(5) 0.0180(3) 0.81921(18) 0.0573(12) Uani d . 1 . .
    H H8A 0.4289 0.0149 0.8046 0.069 Uiso calc R 1 . .
    H H8B 0.3103 -0.0467 0.8280 0.069 Uiso calc R 1 . .
    C C9 0.3408(4) 0.0765(3) 0.87478(17) 0.0416(10) Uani d . 1 . .
    C C10 0.0916(6) 0.1286(3) 1.0340(2) 0.0655(14) Uani d . 1 . .
    H H10A 0.1744 0.1286 1.0536 0.079 Uiso calc R 1 . .
    C C11 -0.0189(8) 0.0818(4) 1.0587(2) 0.0839(19) Uani d . 1 . .
    H H11A -0.0094 0.0534 1.0949 0.101 Uiso calc R 1 . .
    C C12 -0.1382(7) 0.0784(4) 1.0298(3) 0.0837(19) Uani d . 1 . .
    H H12A -0.2112 0.0473 1.0458 0.100 Uiso calc R 1 . .
    C C13 -0.1515(5) 0.1217(3) 0.9762(3) 0.0679(15) Uani d . 1 . .
    C C14 -0.0405(4) 0.1707(3) 0.9552(2) 0.0483(11) Uani d . 1 . .
    C C20 -0.2734(6) 0.1177(4) 0.9418(4) 0.095(2) Uani d . 1 . .
    H H20A -0.3472 0.0846 0.9555 0.114 Uiso calc R 1 . .
    C C15 -0.0536(4) 0.2210(3) 0.90145(19) 0.0462(11) Uani d . 1 . .
    C C16 -0.1735(5) 0.2160(3) 0.8682(3) 0.0664(14) Uani d . 1 . .
    C C17 -0.1808(7) 0.2669(4) 0.8170(2) 0.0786(18) Uani d . 1 . .
    H H17A -0.2583 0.2642 0.7937 0.094 Uiso calc R 1 . .
    C C18 -0.0740(7) 0.3207(4) 0.8007(2) 0.0808(18) Uani d . 1 . .
    H H18A -0.0785 0.3562 0.7667 0.097 Uiso calc R 1 . .
    C C19 0.0429(5) 0.3219(3) 0.83589(19) 0.0609(13) Uani d . 1 . .
    H H19A 0.1161 0.3579 0.8241 0.073 Uiso calc R 1 . .
    C C21 -0.2826(6) 0.1609(4) 0.8902(4) 0.090(2) Uani d . 1 . .
    H H21A -0.3616 0.1551 0.8682 0.108 Uiso calc R 1 . .
    C C22 0.1209(5) 0.3858(3) 1.0377(2) 0.0638(13) Uani d . 1 . .
    H H22A 0.0696 0.3337 1.0488 0.077 Uiso calc R 1 . .
    C C23 0.1115(6) 0.4693(4) 1.0694(2) 0.0798(17) Uani d . 1 . .
    H H23A 0.0550 0.4728 1.1007 0.096 Uiso calc R 1 . .
    C C24 0.1866(6) 0.5465(4) 1.0538(2) 0.0757(16) Uani d . 1 . .
    H H24A 0.1821 0.6028 1.0750 0.091 Uiso calc R 1 . .
    C C25 0.2702(5) 0.5411(3) 1.0064(2) 0.0570(12) Uani d . 1 . .
    C C26 0.2721(4) 0.4529(3) 0.97703(18) 0.0449(10) Uani d . 1 . .
    C C27 0.3558(4) 0.4429(3) 0.92735(18) 0.0431(10) Uani d . 1 . .
    C C28 0.4375(5) 0.5187(3) 0.9108(2) 0.0538(12) Uani d . 1 . .
    C C29 0.5179(5) 0.5031(4) 0.8623(2) 0.0714(15) Uani d . 1 . .
    H H29A 0.5738 0.5515 0.8494 0.086 Uiso calc R 1 . .
    C C30 0.5141(5) 0.4184(4) 0.8347(2) 0.0706(15) Uani d . 1 . .
    H H30A 0.5677 0.4079 0.8029 0.085 Uiso calc R 1 . .
    C C31 0.4292(5) 0.3463(3) 0.8541(2) 0.0601(13) Uani d . 1 . .
    H H31A 0.4265 0.2885 0.8343 0.072 Uiso calc R 1 . .
    C C32 0.3542(6) 0.6170(3) 0.9870(3) 0.0743(16) Uani d . 1 . .
    H H32A 0.3532 0.6752 1.0064 0.089 Uiso calc R 1 . .
    C C33 0.4342(6) 0.6065(3) 0.9417(3) 0.0735(16) Uani d . 1 . .
    H H33A 0.4882 0.6572 0.9304 0.088 Uiso calc R 1 . .
    O O8 0.4361(6) 0.1252(3) 0.09134(17) 0.133(2) Uani d D 1 . .
    H H8F 0.4828 0.0745 0.0893 0.200 Uiso d RD 1 . .
    H H8E 0.4121 0.1459 0.1249 0.200 Uiso d RD 1 . .
    H H1G 0.289(8) 0.100(5) 0.754(3) 0.160 Uiso d . 1 . .
    H H4F 0.394(7) 0.141(5) 0.970(3) 0.14(3) Uiso d . 1 . .
    H H4E 0.395(6) 0.178(4) 1.022(3) 0.09(2) Uiso d . 1 . .
loop_
    _atom_site_aniso_label
    _atom_site_aniso_U_11
    _atom_site_aniso_U_22
    _atom_site_aniso_U_33
    _atom_site_aniso_U_12
    _atom_site_aniso_U_13
    _atom_site_aniso_U_23
    Co1 0.0449(3) 0.0334(3) 0.0384(3) -0.0027(3) 0.0039(2) -0.0031(3)
    N1 0.069(3) 0.046(2) 0.041(2) 0.0013(19) 0.0017(19) -0.0084(17)
    N2 0.055(2) 0.0399(18) 0.042(2) -0.0044(16) 0.0069(17) 0.0000(16)
    N3 0.051(2) 0.0357(18) 0.0412(19) 0.0074(15) 0.0003(16) -0.0021(15)
    N4 0.055(2) 0.0408(19) 0.046(2) 0.0010(17) 0.0041(17) -0.0075(16)
    N5 0.047(2) 0.0363(18) 0.055(2) -0.0043(16) 0.0056(18) 0.0003(16)
    N6 0.085(4) 0.064(3) 0.073(3) 0.003(3) 0.010(3) 0.001(3)
    O1 0.107(3) 0.094(3) 0.065(2) -0.038(2) 0.010(2) 0.014(2)
    O2 0.063(2) 0.0417(16) 0.0450(16) 0.0120(15) -0.0001(14) -0.0061(13)
    O3 0.056(2) 0.0510(17) 0.0520(18) 0.0099(15) -0.0090(15) -0.0051(15)
    O4 0.067(2) 0.057(2) 0.053(2) 0.0065(17) -0.0120(17) -0.0105(18)
    O5 0.145(5) 0.098(3) 0.162(5) 0.057(3) -0.007(4) -0.042(3)
    O6 0.154(4) 0.086(3) 0.080(3) 0.009(3) 0.029(3) -0.020(3)
    O7 0.113(4) 0.108(4) 0.137(4) -0.013(3) -0.025(3) 0.016(3)
    C1 0.089(5) 0.108(5) 0.097(5) 0.002(4) -0.011(4) -0.047(4)
    C2 0.090(6) 0.198(11) 0.138(9) 0.035(7) -0.051(7) -0.090(7)
    C3 0.163(12) 0.230(13) 0.091(7) 0.116(11) -0.047(7) -0.060(7)
    C4 0.167(8) 0.162(8) 0.054(4) 0.085(7) 0.013(5) 0.024(4)
    C5 0.104(5) 0.107(5) 0.051(3) 0.029(4) 0.012(3) 0.014(3)
    C6 0.065(4) 0.079(3) 0.047(3) 0.005(3) -0.002(2) -0.024(3)
    C7 0.086(4) 0.051(3) 0.038(2) -0.011(3) 0.003(3) -0.011(2)
    C8 0.076(3) 0.048(3) 0.048(3) 0.010(2) -0.006(2) -0.007(2)
    C9 0.045(3) 0.035(2) 0.044(2) -0.0057(19) 0.003(2) 0.0005(19)
    C10 0.097(4) 0.056(3) 0.044(3) -0.005(3) 0.011(3) 0.005(2)
    C11 0.140(6) 0.052(3) 0.061(3) -0.009(4) 0.044(4) 0.008(3)
    C12 0.091(5) 0.060(3) 0.103(5) -0.017(3) 0.055(4) -0.005(3)
    C13 0.060(4) 0.049(3) 0.097(4) -0.007(2) 0.028(3) -0.011(3)
    C14 0.046(3) 0.035(2) 0.064(3) -0.0046(19) 0.011(2) -0.010(2)
    C20 0.054(4) 0.064(4) 0.168(7) -0.014(3) 0.031(4) -0.014(4)
    C15 0.043(3) 0.037(2) 0.059(3) 0.0030(18) -0.002(2) -0.0172(19)
    C16 0.053(3) 0.053(3) 0.092(4) 0.011(2) -0.016(3) -0.027(3)
    C17 0.084(4) 0.073(4) 0.077(4) 0.031(3) -0.035(3) -0.032(3)
    C18 0.119(5) 0.071(4) 0.052(3) 0.033(4) -0.018(3) -0.005(3)
    C19 0.080(4) 0.055(3) 0.047(3) 0.011(3) -0.004(3) 0.003(2)
    C21 0.043(3) 0.071(4) 0.155(7) -0.005(3) -0.009(4) -0.033(4)
    C22 0.080(4) 0.054(3) 0.058(3) 0.000(3) 0.013(3) -0.011(2)
    C23 0.106(5) 0.072(4) 0.062(3) 0.018(3) 0.017(3) -0.024(3)
    C24 0.103(5) 0.057(3) 0.067(3) 0.023(3) -0.013(3) -0.026(3)
    C25 0.069(3) 0.041(2) 0.059(3) 0.007(2) -0.020(3) -0.013(2)
    C26 0.050(3) 0.037(2) 0.046(2) 0.0065(19) -0.016(2) -0.0072(19)
    C27 0.040(3) 0.034(2) 0.055(3) -0.0003(18) -0.009(2) 0.0014(19)
    C28 0.049(3) 0.045(3) 0.067(3) -0.008(2) -0.013(2) 0.009(2)
    C29 0.059(3) 0.060(3) 0.095(4) -0.009(3) 0.003(3) 0.029(3)
    C30 0.060(3) 0.072(3) 0.080(4) 0.000(3) 0.027(3) 0.020(3)
    C31 0.067(3) 0.053(3) 0.062(3) 0.001(2) 0.021(3) 0.003(2)
    C32 0.091(4) 0.035(2) 0.095(4) -0.002(3) -0.033(4) -0.010(3)
    C33 0.080(4) 0.038(3) 0.101(4) -0.019(3) -0.021(3) 0.011(3)
    O8 0.228(6) 0.099(3) 0.070(3) 0.078(3) -0.047(3) -0.014(2)
_geom_special_details
;
All e.s.d.'s (except the e.s.d. in the dihedral angle between two l.s. planes)
are estimated using the full covariance matrix. The cell e.s.d.'s are taken
into account individually in the estimation of e.s.d.'s in distances, angles
and torsion angles; correlations between e.s.d.'s in cell parameters are only
used when they are defined by crystal symmetry. An approximate (isotropic)
treatment of cell e.s.d.'s is used for estimating e.s.d.'s involving l.s.
planes.
;
loop_
    _geom_bond_atom_site_label_1
    _geom_bond_atom_site_label_2
    _geom_bond_site_symmetry_2
    _geom_bond_distance
    _geom_bond_publ_flag
    Co1 O2 . 2.076(3) y
    Co1 O4 . 2.106(4) y
    Co1 N5 . 2.130(3) y
    Co1 N2 . 2.133(3) y
    Co1 N3 . 2.142(3) y
    Co1 N4 . 2.173(3) y
    N1 C7 . 1.332(6) ?
    N1 C8 . 1.453(6) ?
    N1 H1G . 0.86(7) ?
    N2 C10 . 1.335(5) ?
    N2 C14 . 1.345(5) ?
    N3 C19 . 1.322(5) ?
    N3 C15 . 1.363(5) ?
    N4 C22 . 1.320(5) ?
    N4 C26 . 1.352(5) ?
    N5 C31 . 1.324(5) ?
    N5 C27 . 1.363(5) ?
    N6 O5 . 1.192(6) ?
    N6 O6 . 1.219(5) ?
    N6 O7 . 1.241(6) ?
    O1 C7 . 1.230(5) ?
    O2 C9 . 1.248(5) ?
    O3 C9 . 1.248(5) ?
    O4 H4F . 0.85(7) ?
    O4 H4E . 0.87(6) ?
    C1 C2 . 1.386(11) ?
    C1 C6 . 1.390(8) ?
    C1 H1A . 0.9300 ?
    C2 C3 . 1.342(14) ?
    C2 H2A . 0.9300 ?
    C3 C4 . 1.335(13) ?
    C3 H3A . 0.9300 ?
    C4 C5 . 1.403(9) ?
    C4 H4A . 0.9300 ?
    C5 C6 . 1.384(7) ?
    C5 H5A . 0.9300 ?
    C6 C7 . 1.498(7) ?
    C8 C9 . 1.524(5) ?
    C8 H8A . 0.9700 ?
    C8 H8B . 0.9700 ?
    C10 C11 . 1.412(7) ?
    C10 H10A . 0.9300 ?
    C11 C12 . 1.349(8) ?
    C11 H11A . 0.9300 ?
    C12 C13 . 1.386(8) ?
    C12 H12A . 0.9300 ?
    C13 C14 . 1.396(6) ?
    C13 C20 . 1.434(8) ?
    C14 C15 . 1.432(6) ?
    C20 C21 . 1.340(9) ?
    C20 H20A . 0.9300 ?
    C15 C16 . 1.404(6) ?
    C16 C17 . 1.385(8) ?
    C16 C21 . 1.433(8) ?
    C17 C18 . 1.362(8) ?
    C17 H17A . 0.9300 ?
    C18 C19 . 1.403(7) ?
    C18 H18A . 0.9300 ?
    C19 H19A . 0.9300 ?
    C21 H21A . 0.9300 ?
    C22 C23 . 1.383(6) ?
    C22 H22A . 0.9300 ?
    C23 C24 . 1.365(7) ?
    C23 H23A . 0.9300 ?
    C24 C25 . 1.395(7) ?
    C24 H24A . 0.9300 ?
    C25 C26 . 1.409(6) ?
    C25 C32 . 1.430(7) ?
    C26 C27 . 1.442(6) ?
    C27 C28 . 1.395(6) ?
    C28 C29 . 1.410(7) ?
    C28 C33 . 1.423(7) ?
    C29 C30 . 1.348(7) ?
    C29 H29A . 0.9300 ?
    C30 C31 . 1.396(6) ?
    C30 H30A . 0.9300 ?
    C31 H31A . 0.9300 ?
    C32 C33 . 1.339(7) ?
    C32 H32A . 0.9300 ?
    C33 H33A . 0.9300 ?
    O8 H8F . 0.8504 ?
    O8 H8E . 0.8689 ?
loop_
    _geom_angle_atom_site_label_1
    _geom_angle_atom_site_label_2
    _geom_angle_atom_site_label_3
    _geom_angle_site_symmetry_1
    _geom_angle_site_symmetry_3
    _geom_angle
    _geom_angle_publ_flag
    O2 Co1 O4 . . 86.91(13) ?
    O2 Co1 N5 . . 92.25(12) ?
    O4 Co1 N5 . . 91.65(14) ?
    O2 Co1 N2 . . 98.52(12) ?
    O4 Co1 N2 . . 95.91(15) ?
    N5 Co1 N2 . . 167.14(13) ?
    O2 Co1 N3 . . 82.63(12) ?
    O4 Co1 N3 . . 166.78(13) ?
    N5 Co1 N3 . . 96.80(13) ?
    N2 Co1 N3 . . 77.76(13) ?
    O2 Co1 N4 . . 168.91(12) ?
    O4 Co1 N4 . . 96.67(14) ?
    N5 Co1 N4 . . 77.20(13) ?
    N2 Co1 N4 . . 91.57(13) ?
    N3 Co1 N4 . . 95.12(12) ?
    C7 N1 C8 . . 119.9(4) ?
    C7 N1 H1G . . 126(5) ?
    C8 N1 H1G . . 111(5) ?
    C10 N2 C14 . . 118.1(4) ?
    C10 N2 Co1 . . 128.2(3) ?
    C14 N2 Co1 . . 113.7(3) ?
    C19 N3 C15 . . 117.9(4) ?
    C19 N3 Co1 . . 128.5(3) ?
    C15 N3 Co1 . . 112.9(3) ?
    C22 N4 C26 . . 117.4(4) ?
    C22 N4 Co1 . . 129.1(3) ?
    C26 N4 Co1 . . 113.5(3) ?
    C31 N5 C27 . . 117.8(4) ?
    C31 N5 Co1 . . 127.3(3) ?
    C27 N5 Co1 . . 114.8(3) ?
    O5 N6 O6 . . 121.9(6) ?
    O5 N6 O7 . . 120.0(6) ?
    O6 N6 O7 . . 118.0(6) ?
    C9 O2 Co1 . . 134.3(3) ?
    Co1 O4 H4F . . 96(5) ?
    Co1 O4 H4E . . 126(4) ?
    H4F O4 H4E . . 99(6) ?
    C2 C1 C6 . . 121.0(8) ?
    C2 C1 H1A . . 119.5 ?
    C6 C1 H1A . . 119.5 ?
    C3 C2 C1 . . 119.6(11) ?
    C3 C2 H2A . . 120.2 ?
    C1 C2 H2A . . 120.2 ?
    C4 C3 C2 . . 121.3(11) ?
    C4 C3 H3A . . 119.3 ?
    C2 C3 H3A . . 119.3 ?
    C3 C4 C5 . . 120.9(10) ?
    C3 C4 H4A . . 119.5 ?
    C5 C4 H4A . . 119.5 ?
    C6 C5 C4 . . 119.2(7) ?
    C6 C5 H5A . . 120.4 ?
    C4 C5 H5A . . 120.4 ?
    C5 C6 C1 . . 118.0(6) ?
    C5 C6 C7 . . 123.6(5) ?
    C1 C6 C7 . . 118.4(6) ?
    O1 C7 N1 . . 122.1(5) ?
    O1 C7 C6 . . 120.5(5) ?
    N1 C7 C6 . . 117.4(4) ?
    N1 C8 C9 . . 114.0(3) ?
    N1 C8 H8A . . 108.8 ?
    C9 C8 H8A . . 108.8 ?
    N1 C8 H8B . . 108.8 ?
    C9 C8 H8B . . 108.8 ?
    H8A C8 H8B . . 107.7 ?
    O3 C9 O2 . . 126.5(4) ?
    O3 C9 C8 . . 115.8(4) ?
    O2 C9 C8 . . 117.7(4) ?
    N2 C10 C11 . . 121.5(5) ?
    N2 C10 H10A . . 119.3 ?
    C11 C10 H10A . . 119.3 ?
    C12 C11 C10 . . 119.8(5) ?
    C12 C11 H11A . . 120.1 ?
    C10 C11 H11A . . 120.1 ?
    C11 C12 C13 . . 119.6(5) ?
    C11 C12 H12A . . 120.2 ?
    C13 C12 H12A . . 120.2 ?
    C12 C13 C14 . . 117.9(5) ?
    C12 C13 C20 . . 122.8(6) ?
    C14 C13 C20 . . 119.4(6) ?
    N2 C14 C13 . . 123.0(5) ?
    N2 C14 C15 . . 117.9(4) ?
    C13 C14 C15 . . 119.1(5) ?
    C21 C20 C13 . . 121.0(6) ?
    C21 C20 H20A . . 119.5 ?
    C13 C20 H20A . . 119.5 ?
    N3 C15 C16 . . 122.2(4) ?
    N3 C15 C14 . . 117.1(4) ?
    C16 C15 C14 . . 120.7(4) ?
    C17 C16 C15 . . 118.1(5) ?
    C17 C16 C21 . . 123.8(6) ?
    C15 C16 C21 . . 118.1(5) ?
    C18 C17 C16 . . 119.8(5) ?
    C18 C17 H17A . . 120.1 ?
    C16 C17 H17A . . 120.1 ?
    C17 C18 C19 . . 119.0(5) ?
    C17 C18 H18A . . 120.5 ?
    C19 C18 H18A . . 120.5 ?
    N3 C19 C18 . . 122.9(5) ?
    N3 C19 H19A . . 118.5 ?
    C18 C19 H19A . . 118.5 ?
    C20 C21 C16 . . 121.6(6) ?
    C20 C21 H21A . . 119.2 ?
    C16 C21 H21A . . 119.2 ?
    N4 C22 C23 . . 123.6(5) ?
    N4 C22 H22A . . 118.2 ?
    C23 C22 H22A . . 118.2 ?
    C24 C23 C22 . . 119.0(5) ?
    C24 C23 H23A . . 120.5 ?
    C22 C23 H23A . . 120.5 ?
    C23 C24 C25 . . 120.2(5) ?
    C23 C24 H24A . . 119.9 ?
    C25 C24 H24A . . 119.9 ?
    C24 C25 C26 . . 116.3(5) ?
    C24 C25 C32 . . 124.7(5) ?
    C26 C25 C32 . . 119.0(5) ?
    N4 C26 C25 . . 123.5(4) ?
    N4 C26 C27 . . 117.5(4) ?
    C25 C26 C27 . . 118.9(4) ?
    N5 C27 C28 . . 123.3(4) ?
    N5 C27 C26 . . 116.9(4) ?
    C28 C27 C26 . . 119.8(4) ?
    C27 C28 C29 . . 116.5(4) ?
    C27 C28 C33 . . 119.8(5) ?
    C29 C28 C33 . . 123.7(5) ?
    C30 C29 C28 . . 120.3(5) ?
    C30 C29 H29A . . 119.9 ?
    C28 C29 H29A . . 119.9 ?
    C29 C30 C31 . . 119.5(5) ?
    C29 C30 H30A . . 120.2 ?
    C31 C30 H30A . . 120.2 ?
    N5 C31 C30 . . 122.6(5) ?
    N5 C31 H31A . . 118.7 ?
    C30 C31 H31A . . 118.7 ?
    C33 C32 C25 . . 121.7(5) ?
    C33 C32 H32A . . 119.1 ?
    C25 C32 H32A . . 119.1 ?
    C32 C33 C28 . . 120.7(5) ?
    C32 C33 H33A . . 119.7 ?
    C28 C33 H33A . . 119.7 ?
    H8F O8 H8E . . 119.3 ?
loop_
    _geom_torsion_atom_site_label_1
    _geom_torsion_atom_site_label_2
    _geom_torsion_atom_site_label_3
    _geom_torsion_atom_site_label_4
    _geom_torsion_site_symmetry_1
    _geom_torsion_site_symmetry_2
    _geom_torsion_site_symmetry_3
    _geom_torsion_site_symmetry_4
    _geom_torsion
    _geom_torsion_publ_flag
    O2 Co1 N2 C10 . . . . 105.1(4) ?
    O4 Co1 N2 C10 . . . . 17.4(4) ?
    N5 Co1 N2 C10 . . . . -108.3(7) ?
    N3 Co1 N2 C10 . . . . -174.4(4) ?
    N4 Co1 N2 C10 . . . . -79.5(4) ?
    O2 Co1 N2 C14 . . . . -76.3(3) ?
    O4 Co1 N2 C14 . . . . -164.0(3) ?
    N5 Co1 N2 C14 . . . . 70.3(7) ?
    N3 Co1 N2 C14 . . . . 4.2(3) ?
    N4 Co1 N2 C14 . . . . 99.1(3) ?
    O2 Co1 N3 C19 . . . . -77.2(3) ?
    O4 Co1 N3 C19 . . . . -115.2(7) ?
    N5 Co1 N3 C19 . . . . 14.2(4) ?
    N2 Co1 N3 C19 . . . . -177.6(4) ?
    N4 Co1 N3 C19 . . . . 91.9(4) ?
    O2 Co1 N3 C15 . . . . 93.3(3) ?
    O4 Co1 N3 C15 . . . . 55.3(7) ?
    N5 Co1 N3 C15 . . . . -175.3(3) ?
    N2 Co1 N3 C15 . . . . -7.1(3) ?
    N4 Co1 N3 C15 . . . . -97.6(3) ?
    O2 Co1 N4 C22 . . . . 160.5(6) ?
    O4 Co1 N4 C22 . . . . -91.2(4) ?
    N5 Co1 N4 C22 . . . . 178.6(4) ?
    N2 Co1 N4 C22 . . . . 4.9(4) ?
    N3 Co1 N4 C22 . . . . 82.8(4) ?
    O2 Co1 N4 C26 . . . . -20.5(8) ?
    O4 Co1 N4 C26 . . . . 87.8(3) ?
    N5 Co1 N4 C26 . . . . -2.3(3) ?
    N2 Co1 N4 C26 . . . . -176.0(3) ?
    N3 Co1 N4 C26 . . . . -98.2(3) ?
    O2 Co1 N5 C31 . . . . -4.4(4) ?
    O4 Co1 N5 C31 . . . . 82.6(4) ?
    N2 Co1 N5 C31 . . . . -151.3(6) ?
    N3 Co1 N5 C31 . . . . -87.2(4) ?
    N4 Co1 N5 C31 . . . . 179.1(4) ?
    O2 Co1 N5 C27 . . . . 179.4(3) ?
    O4 Co1 N5 C27 . . . . -93.6(3) ?
    N2 Co1 N5 C27 . . . . 32.5(8) ?
    N3 Co1 N5 C27 . . . . 96.6(3) ?
    N4 Co1 N5 C27 . . . . 2.8(3) ?
    O4 Co1 O2 C9 . . . . 17.3(4) ?
    N5 Co1 O2 C9 . . . . 108.9(4) ?
    N2 Co1 O2 C9 . . . . -78.2(4) ?
    N3 Co1 O2 C9 . . . . -154.6(4) ?
    N4 Co1 O2 C9 . . . . 126.5(7) ?
    C6 C1 C2 C3 . . . . -0.6(13) ?
    C1 C2 C3 C4 . . . . 0.6(16) ?
    C2 C3 C4 C5 . . . . -0.2(15) ?
    C3 C4 C5 C6 . . . . -0.1(11) ?
    C4 C5 C6 C1 . . . . 0.0(8) ?
    C4 C5 C6 C7 . . . . -177.6(5) ?
    C2 C1 C6 C5 . . . . 0.4(8) ?
    C2 C1 C6 C7 . . . . 178.1(6) ?
    C8 N1 C7 O1 . . . . -11.4(6) ?
    C8 N1 C7 C6 . . . . 170.5(4) ?
    C5 C6 C7 O1 . . . . 167.1(5) ?
    C1 C6 C7 O1 . . . . -10.5(7) ?
    C5 C6 C7 N1 . . . . -14.8(7) ?
    C1 C6 C7 N1 . . . . 167.6(4) ?
    C7 N1 C8 C9 . . . . -77.2(5) ?
    Co1 O2 C9 O3 . . . . -4.7(7) ?
    Co1 O2 C9 C8 . . . . 175.5(3) ?
    N1 C8 C9 O3 . . . . 177.4(4) ?
    N1 C8 C9 O2 . . . . -2.8(6) ?
    C14 N2 C10 C11 . . . . -0.8(6) ?
    Co1 N2 C10 C11 . . . . 177.8(3) ?
    N2 C10 C11 C12 . . . . 2.3(8) ?
    C10 C11 C12 C13 . . . . -0.6(8) ?
    C11 C12 C13 C14 . . . . -2.4(8) ?
    C11 C12 C13 C20 . . . . 177.3(5) ?
    C10 N2 C14 C13 . . . . -2.4(6) ?
    Co1 N2 C14 C13 . . . . 178.8(3) ?
    C10 N2 C14 C15 . . . . 178.0(4) ?
    Co1 N2 C14 C15 . . . . -0.8(5) ?
    C12 C13 C14 N2 . . . . 4.1(7) ?
    C20 C13 C14 N2 . . . . -175.7(4) ?
    C12 C13 C14 C15 . . . . -176.3(4) ?
    C20 C13 C14 C15 . . . . 3.9(6) ?
    C12 C13 C20 C21 . . . . 179.6(5) ?
    C14 C13 C20 C21 . . . . -0.6(8) ?
    C19 N3 C15 C16 . . . . -0.5(6) ?
    Co1 N3 C15 C16 . . . . -172.1(3) ?
    C19 N3 C15 C14 . . . . -179.3(4) ?
    Co1 N3 C15 C14 . . . . 9.1(4) ?
    N2 C14 C15 N3 . . . . -5.8(5) ?
    C13 C14 C15 N3 . . . . 174.7(4) ?
    N2 C14 C15 C16 . . . . 175.4(4) ?
    C13 C14 C15 C16 . . . . -4.2(6) ?
    N3 C15 C16 C17 . . . . 0.6(6) ?
    C14 C15 C16 C17 . . . . 179.4(4) ?
    N3 C15 C16 C21 . . . . -177.6(4) ?
    C14 C15 C16 C21 . . . . 1.1(6) ?
    C15 C16 C17 C18 . . . . -1.1(7) ?
    C21 C16 C17 C18 . . . . 177.1(5) ?
    C16 C17 C18 C19 . . . . 1.4(8) ?
    C15 N3 C19 C18 . . . . 0.8(6) ?
    Co1 N3 C19 C18 . . . . 170.9(3) ?
    C17 C18 C19 N3 . . . . -1.3(8) ?
    C13 C20 C21 C16 . . . . -2.5(9) ?
    C17 C16 C21 C20 . . . . -175.9(5) ?
    C15 C16 C21 C20 . . . . 2.3(8) ?
    C26 N4 C22 C23 . . . . -0.2(7) ?
    Co1 N4 C22 C23 . . . . 178.8(4) ?
    N4 C22 C23 C24 . . . . -0.3(9) ?
    C22 C23 C24 C25 . . . . 0.7(8) ?
    C23 C24 C25 C26 . . . . -0.5(7) ?
    C23 C24 C25 C32 . . . . -179.1(5) ?
    C22 N4 C26 C25 . . . . 0.3(6) ?
    Co1 N4 C26 C25 . . . . -178.8(3) ?
    C22 N4 C26 C27 . . . . -179.3(4) ?
    Co1 N4 C26 C27 . . . . 1.6(4) ?
    C24 C25 C26 N4 . . . . 0.0(6) ?
    C32 C25 C26 N4 . . . . 178.6(4) ?
    C24 C25 C26 C27 . . . . 179.6(4) ?
    C32 C25 C26 C27 . . . . -1.8(6) ?
    C31 N5 C27 C28 . . . . -1.2(6) ?
    Co1 N5 C27 C28 . . . . 175.4(3) ?
    C31 N5 C27 C26 . . . . -179.6(4) ?
    Co1 N5 C27 C26 . . . . -3.0(5) ?
    N4 C26 C27 N5 . . . . 0.9(5) ?
    C25 C26 C27 N5 . . . . -178.7(4) ?
    N4 C26 C27 C28 . . . . -177.5(4) ?
    C25 C26 C27 C28 . . . . 2.8(6) ?
    N5 C27 C28 C29 . . . . 0.8(6) ?
    C26 C27 C28 C29 . . . . 179.1(4) ?
    N5 C27 C28 C33 . . . . 179.4(4) ?
    C26 C27 C28 C33 . . . . -2.3(6) ?
    C27 C28 C29 C30 . . . . -0.4(7) ?
    C33 C28 C29 C30 . . . . -179.0(5) ?
    C28 C29 C30 C31 . . . . 0.5(8) ?
    C27 N5 C31 C30 . . . . 1.3(7) ?
    Co1 N5 C31 C30 . . . . -174.9(4) ?
    C29 C30 C31 N5 . . . . -1.0(8) ?
    C24 C25 C32 C33 . . . . 178.6(5) ?
    C26 C25 C32 C33 . . . . 0.1(7) ?
    C25 C32 C33 C28 . . . . 0.5(8) ?
    C27 C28 C33 C32 . . . . 0.6(7) ?
    C29 C28 C33 C32 . . . . 179.1(5) ?
loop_
    _geom_hbond_atom_site_label_D
    _geom_hbond_atom_site_label_H
    _geom_hbond_atom_site_label_A
    _geom_hbond_site_symmetry_A
    _geom_hbond_distance_DH
    _geom_hbond_distance_HA
    _geom_hbond_distance_DA
    _geom_hbond_angle_DHA
    O8 H8E O5 . 0.87 2.46 3.084(7) 128.9
    O8 H8E O7 . 0.87 2.24 2.982(7) 142.8
    O4 H4F O2 . 0.85(7) 2.48(7) 2.876(5) 110(5)
    O4 H4F O3 . 0.85(7) 1.87(7) 2.696(5) 162(7)
data_global
_journal_date_recd_electronic     2010-09-09
_journal_date_accepted     2010-10-10
_journal_name_full     'Acta Crystallographica, Section E'
_journal_year     2010
_journal_volume     66
_journal_issue     11
_journal_page_first     m1415
_journal_page_last     m1416
_journal_paper_category     QM
_journal_coeditor_code     KP2275
_publ_contact_author_name     'Gui-Quan Guo'
_publ_contact_author_address
;
College of Chemistry & Chemical Engineering
Anyang Normal University
Anyang, Henan, 455000
People's Republic of China
;
_publ_contact_author_email     djhycu_2006@yahoo.com.cn
_publ_contact_author_fax     ?
_publ_contact_author_phone     ?
_publ_section_title
;
Aqua(hippurato)bis(1,10-phenanthroline)cobalt(II) nitrate monohydrate
;
loop_
    _publ_author_name
    _publ_author_footnote
    _publ_author_address
    'Guo, Gui-Quan' .
;
College of Chemistry & Chemical Engineering
Anyang Normal University
Anyang, Henan 455000
People's Republic of China
;
    'Deng, Ji-Hua' .
;
Key Laboratory of Jiangxi University for Applied Chemistry and Chemical Biology
College of Chemistry & Bioengineering
Yichun University
Yichun, Jiangxi 336000
People's Republic of China
;
    'Chen, Jing' .
;
College of Chemistry & Chemical Engineering
Anyang Normal University
Anyang, Henan 455000
People's Republic of China
;
