# Supplementary material for: Aqua­(hippurato)bis­(1,10-phenanthroline)cobalt(II) nitrate monohydrate
Source: Acta Crystallogr Sect E Struct Rep Online. 2010 Oct 20;66(Pt 11):m1415–6. doi: 10.1107/S1600536810040602 (PMC3009208; doi:10.1107/S1600536810040602)
Supplement: Supplementary file 2 [file e-66-m1415-Isup2.hkl]

# 
# h,k,l, Fc-squared, Fo-squared, sigma(Fo-squared) and status flag 
# 
data_I
_shelx_title ' a in P2(1)/c' 
_shelx_refln_list_code          4 
_shelx_F_calc_maximum      306.56 
_exptl_crystal_F_000      1436.00 
_reflns_d_resolution_high  0.8255 
 
loop_ 
 _symmetry_equiv_pos_as_xyz 
 'x, y, z' 
 '-x, y+1/2, -z+1/2' 
 '-x, -y, -z' 
 'x, -y-1/2, z-1/2' 
 
_cell_length_a     9.9348 
_cell_length_b    13.9915 
_cell_length_c    23.1623 
_cell_angle_alpha  90.000 
_cell_angle_beta   91.370 
_cell_angle_gamma  90.000 
 
_shelx_F_squared_multiplier     1.000 
 
loop_ 
 _refln_index_h 
 _refln_index_k 
 _refln_index_l 
 _refln_F_squared_calc 
 _refln_F_squared_meas 
 _refln_F_squared_sigma 
 _refln_observed_status 
   1   0   0     2029.14     1925.87     11.95 o 
   2   0   0     2307.15     1841.88     23.77 o 
   3   0   0     2278.30     2364.70     27.66 o 
   4   0   0     1576.74     1623.99     21.68 o 
   5   0   0      459.80      542.88     39.34 o 
   6   0   0     4237.08     4512.88     37.53 o 
   7   0   0     1656.71     1588.90     45.28 o 
   8   0   0       74.29       80.60     43.25 o 
  10   0   0      307.75      245.77    114.04 o 
  11   0   0       90.62       78.64     66.84 o 
  12   0   0        0.79       57.01     98.29 o 
   1   1   0    13631.61    15463.03     98.73 o 
   2   1   0     6183.20     6092.22    100.14 o 
   3   1   0       86.85       82.97     10.81 o 
   4   1   0       26.46       49.17     11.80 o 
   5   1   0     5003.80     4956.63     41.97 o 
   6   1   0     3079.27     3237.87     42.51 o 
   7   1   0     2893.14     3015.94     62.09 o 
   8   1   0     1814.33     1824.53     32.69 o 
   9   1   0       96.98       57.29     37.75 o 
  10   1   0      482.20      592.38     62.93 o 
  11   1   0        6.28       11.79     82.56 o 
  12   1   0      129.89      287.02    110.09 o 
   0   2   0    11919.34    11709.14     31.06 o 
   1   2   0     2770.77     2388.09     61.57 o 
   2   2   0       19.87       78.63     15.73 o 
   3   2   0     1043.12      996.39     26.59 o 
   4   2   0     5338.60     4956.66     32.98 o 
   5   2   0     4053.19     4278.59    101.76 o 
   6   2   0     1128.26     1068.69     43.94 o 
   7   2   0     2065.38     2154.99     33.69 o 
   8   2   0        2.62       23.29     36.82 o 
   9   2   0        4.16       90.62     44.23 o 
  10   2   0       25.00       60.94     68.80 o 
  11   2   0      339.63      401.41     41.64 o 
   1   3   0     2199.80     1836.83     23.73 o 
   2   3   0      262.62      198.43     11.80 o 
   3   3   0     3887.12     3435.44     44.26 o 
   4   3   0     2243.81     1981.93     62.12 o 
   5   3   0     3513.60     3160.07     26.28 o 
   6   3   0      472.92      480.16     22.68 o 
   7   3   0      555.79      562.50     30.38 o 
   8   3   0      488.37      493.93     61.95 o 
   9   3   0       89.06      136.24     24.30 o 
  10   3   0      166.07      132.17     71.76 o 
  11   3   0        6.50       75.74     45.09 o 
   0   4   0     1142.90      884.95      7.88 o 
   1   4   0       28.62       35.39      5.42 o 
   2   4   0      466.13      367.92      8.96 o 
   3   4   0     1354.60     1217.46     34.48 o 
   4   4   0     4008.87     3803.28     61.27 o 
   5   4   0     1531.96     1286.94     89.60 o 
   6   4   0     1439.09     1240.17     51.63 o 
   7   4   0     1280.88     1401.07     29.87 o 
   8   4   0      124.48      185.74     35.39 o 
   9   4   0      261.64      249.45     46.27 o 
  10   4   0       27.57       43.59     36.62 o 
  11   4   0      406.53      404.90     83.17 o 
   1   5   0     4467.07     4418.01     18.82 o 
   2   5   0     2023.89     2215.03     21.50 o 
   3   5   0     5273.87     4991.98     79.22 o 
   4   5   0      233.55      146.00     19.16 o 
   5   5   0     1203.10     1224.98     29.53 o 
   6   5   0     1037.88      970.42     18.09 o 
   7   5   0      730.69      753.90     29.30 o 
   8   5   0      277.04      335.17     37.79 o 
   9   5   0      431.83      452.85     34.52 o 
  10   5   0      403.21      417.93     26.31 o 
  11   5   0        2.73       53.08     45.21 o 
   0   6   0     1997.75     1774.65     47.32 o 
   1   6   0      432.64      446.94     15.18 o 
   2   6   0     8920.24     9202.94     38.00 o 
   3   6   0     1257.59     1358.17     25.06 o 
   4   6   0     2172.43     2204.30     25.62 o 
   5   6   0     3019.09     3029.43     77.89 o 
   6   6   0       41.51       67.91     33.42 o 
   7   6   0      566.44      552.19     30.07 o 
   8   6   0      704.76      755.26     36.62 o 
   9   6   0      765.53      725.43     46.05 o 
  10   6   0       31.89       35.38     49.15 o 
  11   6   0      235.37      199.04     66.85 o 
   1   7   0      668.98      652.24     20.24 o 
   2   7   0     1806.14     1857.97     83.73 o 
   3   7   0     4347.16     4413.91    113.59 o 
   4   7   0      737.12      781.90     18.89 o 
   5   7   0     2177.01     2191.48     55.72 o 
   6   7   0      706.19      806.67     27.54 o 
   7   7   0        3.12       37.35     35.38 o 
   8   7   0      589.64      605.98     35.14 o 
   9   7   0       59.88       98.69     57.01 o 
  10   7   0      342.39      350.38     39.26 o 
   0   8   0     1877.46     1737.62     11.82 o 
   2   8   0     4252.92     4437.39     47.77 o 
   3   8   0     1503.56     1682.18     30.11 o 
   4   8   0     1646.92     1577.39     23.67 o 
   5   8   0      890.86      916.65     29.51 o 
   6   8   0      103.47       83.62     29.86 o 
   7   8   0      393.84      413.89     43.65 o 
   8   8   0       31.18       45.87     26.37 o 
   9   8   0      401.55      414.41     49.13 o 
  10   8   0       14.58       60.94     51.11 o 
   1   9   0     5095.28     5249.91    142.28 o 
   2   9   0      417.85      384.34     24.58 o 
   3   9   0      647.67      654.28     21.64 o 
   4   9   0      676.00      567.53     57.04 o 
   5   9   0     1148.04     1101.37     22.63 o 
   6   9   0       86.49       96.11     20.71 o 
   7   9   0      245.47      251.66     30.71 o 
   8   9   0      557.77      476.32     48.63 o 
   9   9   0      115.60      114.26     42.27 o 
  10   9   0      181.33      212.33     41.29 o 
   0  10   0     3903.92     4192.70     35.51 o 
   1  10   0       20.91       26.70     16.00 o 
   2  10   0     6487.18     6456.73     68.22 o 
   3  10   0       17.02       41.74     16.67 o 
   4  10   0     1683.80     1733.03    110.24 o 
   5  10   0      134.83      158.73     45.22 o 
   6  10   0      872.00      813.62     27.54 o 
   7  10   0      239.14      262.09     40.72 o 
   8  10   0      243.67      288.93     41.98 o 
   9  10   0      138.80      149.80     55.73 o 
   1  11   0     3006.57     2987.42     92.63 o 
   2  11   0       79.14      102.11     23.59 o 
   3  11   0     1064.58     1142.88     38.37 o 
   4  11   0      216.25      182.91     24.58 o 
   5  11   0      999.94     1020.96    113.12 o 
   6  11   0      142.51      175.85     73.72 o 
   7  11   0      112.14      116.94     39.32 o 
   8  11   0      247.92      248.33     35.43 o 
   9  11   0       70.63       74.70     32.37 o 
   0  12   0      274.86      322.46     19.66 o 
   1  12   0      104.05      106.73     29.49 o 
   2  12   0       19.59       40.32     32.12 o 
   3  12   0        5.15       31.45     29.49 o 
   4  12   0     1948.30     1983.44     87.60 o 
   5  12   0        6.62        5.90     47.18 o 
   7  12   0      482.24      566.34     38.56 o 
   8  12   0       32.06       24.79     47.94 o 
   1  13   0      328.48      321.35     33.04 o 
   2  13   0      444.47      443.94     59.98 o 
   3  13   0      698.32      829.66     36.52 o 
   4  13   0       50.81       76.43     34.67 o 
   5  13   0       69.32      102.22     47.18 o 
   6  13   0      153.53      117.08     36.84 o 
   7  13   0       37.35       94.36     37.35 o 
   0  14   0     1005.37     1078.00     37.38 o 
   1  14   0       69.88       60.11     27.70 o 
   2  14   0      417.38      375.51     33.43 o 
   3  14   0      161.14      146.80     18.87 o 
   4  14   0      326.38      382.90     32.44 o 
   5  14   0      102.66      149.41     37.35 o 
   6  14   0      446.96      492.69     98.32 o 
   1  15   0      445.39      512.00     26.79 o 
   2  15   0      320.01      328.14     21.73 o 
   3  15   0      118.70      189.19     57.99 o 
   4  15   0      197.94      213.53     29.86 o 
   5  15   0      377.24      394.32     33.43 o 
   0  16   0      373.54      332.29     25.56 o 
   1  16   0        4.33       25.56     39.32 o 
   2  16   0      412.38      372.18     18.72 o 
   3  16   0       98.69      110.09     55.04 o 
 -12   1   1       48.08       63.76     48.03 o 
 -10   1   1        0.82       51.45     47.94 o 
  -9   1   1      200.46      216.76     56.03 o 
  -8   1   1       15.38       40.82     24.70 o 
  -7   1   1      253.62      222.28     37.36 o 
  -6   1   1      126.22      132.04     23.59 o 
  -5   1   1      436.95      449.90     43.27 o 
  -4   1   1     1868.53     1977.96     23.75 o 
  -3   1   1      381.78      292.71     18.69 o 
  -2   1   1      151.85      195.20     11.13 o 
   0   1   1      872.58      641.26      7.92 o 
   1   1   1    11233.66    10098.19    300.58 o 
   2   1   1     1675.58     1494.45     65.20 o 
   3   1   1     4638.06     4738.71     32.68 o 
   4   1   1      337.80      354.90     17.01 o 
   5   1   1      476.31      536.72     18.45 o 
   6   1   1      262.03      288.45     26.88 o 
   7   1   1      160.49      176.95     19.31 o 
   8   1   1       23.50       62.91     43.25 o 
   9   1   1        2.84       74.70     57.01 o 
  10   1   1        7.67      102.22     70.77 o 
  11   1   1       32.86       90.43     60.94 o 
 -10   2   1        0.47       66.84     68.80 o 
  -9   2   1      291.69      268.70     28.61 o 
  -8   2   1       24.39       96.32     55.04 o 
  -7   2   1       21.54       53.08     27.52 o 
  -6   2   1      130.24      109.29     16.51 o 
  -4   2   1       85.76      108.85     19.63 o 
  -3   2   1     1213.49     1223.67     49.26 o 
  -2   2   1    21426.63    19602.25    180.42 o 
  -1   2   1      428.31      418.40     11.81 o 
   0   2   1    10720.01     9097.83     41.13 o 
   1   2   1     4017.58     3547.26    100.71 o 
   2   2   1      354.32      408.48      9.82 o 
   3   2   1     1012.51      818.92     15.29 o 
   4   2   1     1555.94     1567.27     61.08 o 
   5   2   1      641.23      822.69     35.69 o 
   7   2   1      657.60      753.03     40.26 o 
   8   2   1      216.30      236.16     91.42 o 
   9   2   1       59.86       37.35     49.15 o 
  10   2   1        6.49       67.14     43.89 o 
  11   2   1       14.67       46.89     51.45 o 
 -11   3   1       27.95       74.70     78.63 o 
 -10   3   1        2.40       70.77     60.94 o 
  -9   3   1      247.40      215.43     61.93 o 
  -7   3   1      853.23      871.20     37.38 o 
  -6   3   1       47.12      122.44     29.49 o 
  -5   3   1     1342.40     1368.92     17.85 o 
  -4   3   1     1716.05     1637.87     39.53 o 
  -3   3   1       91.52       84.14     21.25 o 
  -2   3   1        9.34       13.76      9.73 o 
  -1   3   1     4178.06     4109.94     29.78 o 
   0   3   1     7005.30     7496.01     21.54 o 
   1   3   1     5666.84     5712.35     29.64 o 
   2   3   1      687.55      702.33      7.61 o 
   3   3   1      658.39      702.38     54.12 o 
   4   3   1      516.33      552.08     22.56 o 
   5   3   1      989.29      887.66     50.19 o 
   6   3   1     1091.51     1224.34     53.14 o 
   7   3   1       49.92      139.58     57.01 o 
   8   3   1        1.29      115.98     51.11 o 
   9   3   1      374.08      339.57     43.28 o 
  10   3   1        7.26       68.80     37.35 o 
  11   3   1       53.58       60.74     45.32 o 
  -9   4   1      171.84      191.97     43.25 o 
  -8   4   1        0.16       48.52     29.07 o 
  -7   4   1      842.64      963.30     34.43 o 
  -6   4   1       97.81       72.97     22.61 o 
  -5   4   1     1287.03     1331.93     34.23 o 
  -4   4   1     1682.98     2018.02    123.14 o 
  -3   4   1      484.94      548.17     25.57 o 
  -2   4   1     1129.83      855.69     45.31 o 
  -1   4   1      647.91      680.20     14.76 o 
   0   4   1      666.58      569.86      9.84 o 
   1   4   1      183.50      136.40      9.83 o 
   2   4   1     1225.42     1358.82     19.20 o 
   3   4   1      186.76      158.85     15.73 o 
   5   4   1      173.54      186.81     19.46 o 
   6   4   1     1150.97     1185.93     20.87 o 
   7   4   1      319.24      312.82     30.71 o 
   9   4   1      335.30      353.26     33.03 o 
  10   4   1      123.73      169.90     46.21 o 
 -10   5   1       97.51       91.84     49.33 o 
  -9   5   1        9.98       57.01     49.14 o 
  -8   5   1       18.51       15.73     33.42 o 
  -7   5   1        7.16       47.18     49.14 o 
  -6   5   1       57.86       45.22     21.25 o 
  -5   5   1      424.45      342.57     31.47 o 
  -4   5   1        3.18        7.86     25.56 o 
  -3   5   1      366.36      287.72     12.48 o 
  -2   5   1      642.76      571.99     26.57 o 
  -1   5   1     3374.83     3771.29     33.62 o 
   0   5   1        0.90        2.86      5.52 o 
   1   5   1       71.57       94.37      9.44 o 
   2   5   1      806.54      663.04     12.32 o 
   3   5   1     1981.43     1791.90     16.73 o 
   4   5   1     1124.94     1350.39     36.42 o 
   5   5   1      144.92      164.79     25.56 o 
   6   5   1      277.63      251.69     21.73 o 
   7   5   1      641.22      713.04     52.12 o 
   8   5   1      325.12      376.72    116.01 o 
   9   5   1       69.69      131.71     35.39 o 
  10   5   1        0.00      108.12     49.14 o 
  11   5   1        0.70      115.98     43.25 o 
  -9   6   1        0.03       27.74     35.27 o 
  -8   6   1      237.45      232.59     32.44 o 
  -7   6   1       51.84       63.19     33.03 o 
  -5   6   1      344.26      314.96     21.10 o 
  -4   6   1     2776.20     2856.99     67.05 o 
  -3   6   1      733.97      747.14     42.30 o 
  -2   6   1      179.28      182.56     31.46 o 
  -1   6   1      133.45      149.24     14.75 o 
   0   6   1     2233.68     2438.71     22.98 o 
   1   6   1     2507.20     2620.69     57.22 o 
   2   6   1      610.99      654.96     32.46 o 
   3   6   1       29.16       28.31     23.59 o 
   4   6   1       75.06       79.65     14.74 o 
   5   6   1      265.16      302.61     42.28 o 
   6   6   1       21.54       40.11     19.16 o 
   7   6   1       19.35       35.38     39.32 o 
   9   6   1       66.25       81.79     71.75 o 
  10   6   1        6.93       25.56     70.77 o 
  11   6   1       14.74      108.30     47.18 o 
 -10   7   1       16.91      192.65     94.36 o 
  -9   7   1       52.29       58.48     32.37 o 
  -8   7   1        4.19        9.83     58.97 o 
  -6   7   1      362.93      332.58     25.56 o 
  -5   7   1      752.59      689.83     25.79 o 
  -4   7   1       83.58      116.34     20.64 o 
  -3   7   1      130.89      191.14     42.27 o 
  -2   7   1     3945.04     3953.62     29.58 o 
  -1   7   1     1231.65     1211.84     23.63 o 
   0   7   1        2.44       19.66     13.76 o 
   2   7   1      705.89      703.39     22.63 o 
   3   7   1        6.13       21.62     29.49 o 
   4   7   1     3416.06     3358.39     49.32 o 
   5   7   1      312.58      315.00     15.11 o 
   6   7   1        9.72      102.22     43.25 o 
   7   7   1       24.24       19.66     49.15 o 
   8   7   1       33.17       68.80     29.49 o 
   9   7   1       49.50      137.88     45.16 o 
  -9   8   1       39.52       80.60     33.41 o 
  -8   8   1       56.68      159.23     39.32 o 
  -7   8   1       23.62      140.64     50.13 o 
  -6   8   1       28.31       48.12     15.94 o 
  -5   8   1       36.21       13.76     23.59 o 
  -4   8   1        1.05       26.87     16.51 o 
  -3   8   1       73.53       88.11     12.51 o 
  -2   8   1      140.15      135.21     19.31 o 
  -1   8   1      160.81      187.29     10.55 o 
   0   8   1       16.13       27.52     13.90 o 
   1   8   1      653.20      714.83     26.56 o 
   2   8   1     1803.07     1918.55     29.80 o 
   3   8   1       56.44       71.99     19.83 o 
   4   8   1      192.88      132.04     46.20 o 
   5   8   1      428.75      429.56     30.50 o 
   6   8   1       95.53      123.90     19.95 o 
   7   8   1       76.81      119.92     45.22 o 
   8   8   1       12.45        3.93     29.49 o 
   9   8   1        5.54       49.14     45.21 o 
  10   8   1       15.69       37.12     38.33 o 
 -10   9   1       22.72       33.42     74.70 o 
  -9   9   1       92.86       46.54     30.60 o 
  -8   9   1       10.73       62.91     43.25 o 
  -5   9   1       63.06       62.91     41.28 o 
  -4   9   1        0.48      118.13     40.30 o 
  -3   9   1        4.97       23.59     19.66 o 
  -1   9   1      297.92      319.77     22.61 o 
   0   9   1      513.81      555.71     13.91 o 
   1   9   1      146.91      129.45     13.66 o 
   2   9   1     1169.75     1271.97     18.37 o 
   3   9   1      108.42      130.24     19.63 o 
   4   9   1        8.20       35.38     21.62 o 
   5   9   1      220.54      170.65     43.25 o 
   6   9   1       22.91       32.41     32.64 o 
   7   9   1       76.20       92.58     51.11 o 
   8   9   1       12.47        1.97     62.91 o 
  10   9   1       25.32       23.59     76.67 o 
  -9  10   1        4.22       21.62     66.84 o 
  -5  10   1       38.27       44.68     30.20 o 
  -4  10   1       30.88       63.86     25.46 o 
  -3  10   1        9.07       66.84     33.42 o 
  -2  10   1      118.70      112.34     15.73 o 
  -1  10   1      476.03      458.41     29.50 o 
   0  10   1       46.68       54.09     18.45 o 
   1  10   1       31.90       96.85     41.28 o 
   2  10   1     1312.54     1379.10     32.15 o 
   3  10   1       97.87       94.78     24.57 o 
   4  10   1       16.98       53.08     23.59 o 
   5  10   1        0.18       19.66     23.59 o 
   6  10   1       85.20      113.07     21.72 o 
   7  10   1       24.88       58.73     28.47 o 
   9  10   1       20.01       64.87     33.89 o 
  -9  11   1        1.99       66.84     70.77 o 
  -8  11   1       35.23       51.11     37.35 o 
  -7  11   1      433.84      349.64     86.52 o 
  -6  11   1        4.86       35.38     39.32 o 
  -5  11   1        9.64       57.40     42.26 o 
  -4  11   1      192.45      169.72     53.08 o 
  -3  11   1       26.98       58.97     27.52 o 
  -2  11   1      319.64      314.94     21.10 o 
  -1  11   1       92.18       70.90     22.61 o 
   0  11   1      730.20      693.33     25.57 o 
   1  11   1      128.97      142.87     34.40 o 
   2  11   1      257.67      253.86     26.31 o 
   3  11   1      743.74      654.61     25.70 o 
   4  11   1      110.61      149.07     28.51 o 
   5  11   1       54.07       62.91     35.39 o 
   6  11   1       93.43      104.06     24.01 o 
   8  11   1       18.27       80.60     47.18 o 
   9  11   1        4.46       90.43     74.70 o 
  -8  12   1       28.35      119.91     70.77 o 
  -7  12   1        0.25       64.12     37.31 o 
  -6  12   1      275.33      240.22     34.83 o 
  -5  12   1       40.38       65.48     35.43 o 
  -4  12   1       77.56       76.57     47.18 o 
  -3  12   1      285.02      301.61     31.46 o 
  -2  12   1      221.81      268.62     35.43 o 
  -1  12   1       43.84       63.40     39.32 o 
   0  12   1       13.85       15.73     15.73 o 
   1  12   1      389.91      420.13     28.51 o 
   2  12   1      509.35      500.06     23.19 o 
   3  12   1      257.89      302.19     33.42 o 
   4  12   1       26.17       47.18     20.85 o 
   5  12   1       25.92        1.97     47.18 o 
   6  12   1       11.01        3.82     38.06 o 
   7  12   1       17.05       73.18     30.60 o 
   8  12   1        0.08      100.62     47.94 o 
  -6  13   1       22.83       74.54     31.55 o 
  -5  13   1       37.71       54.06     32.59 o 
  -3  13   1      282.82      294.12     60.95 o 
  -2  13   1       22.48        9.83     21.62 o 
  -1  13   1      178.82      160.96     19.31 o 
   0  13   1       85.00      107.00     44.23 o 
   1  13   1      115.95       84.97     20.72 o 
   2  13   1      396.68      385.85     40.31 o 
   4  13   1       14.30       32.24     19.63 o 
   5  13   1       83.39       98.29     33.42 o 
   7  13   1       65.82       43.25     51.11 o 
  -6  14   1       10.96       52.46     22.11 o 
  -5  14   1      104.73      121.65     41.28 o 
  -4  14   1        1.20       45.08     32.64 o 
  -2  14   1        0.04       53.08     39.32 o 
  -1  14   1       51.32       61.49     22.11 o 
   0  14   1        3.74      102.22     39.32 o 
   1  14   1       45.45       78.50     27.06 o 
   2  14   1       11.75       31.68     22.00 o 
   3  14   1      268.40      260.07     40.73 o 
   5  14   1       13.25       29.38     38.21 o 
   6  14   1      184.82      166.84     47.18 o 
  -5  15   1       29.86       94.36     35.38 o 
  -3  15   1       14.16       41.67     22.90 o 
  -2  15   1        0.16       19.66     37.35 o 
  -1  15   1        0.55       29.49     31.45 o 
   0  15   1       60.43       64.11     21.24 o 
   1  15   1        0.42       24.08     27.70 o 
   2  15   1       13.40       27.91     31.07 o 
   3  15   1       54.75       55.04     22.65 o 
   4  15   1        1.64       47.18     24.62 o 
   5  15   1       72.14      104.86     40.85 o 
  -3  16   1        0.80       35.29     27.39 o 
  -2  16   1       22.26       42.44     27.08 o 
  -1  16   1       18.08       70.03     32.44 o 
   0  16   1        1.94       25.56     31.45 o 
   1  16   1        1.52        1.97     41.28 o 
   2  16   1       53.49      101.21     24.36 o 
   3  16   1       48.85       46.86     33.87 o 
 -10   0   2     1257.28     1330.02     82.63 o 
  -9   0   2        5.31       39.32     43.25 o 
  -8   0   2     1292.90     1361.80     62.97 o 
  -7   0   2      280.81      265.45     62.92 o 
  -6   0   2     7073.44     6688.07    160.47 o 
  -5   0   2      292.51      255.65     17.70 o 
  -4   0   2      402.18      424.88     29.51 o 
  -3   0   2     1799.51     1535.17     43.41 o 
  -2   0   2     6819.45     5871.40     86.26 o 
  -1   0   2    12731.54    12569.89     33.40 o 
   0   0   2    17768.65    16080.18     75.32 o 
   1   0   2    23590.17    21330.36    172.28 o 
   2   0   2    64492.63    67066.03    550.37 o 
   3   0   2      159.40      230.07     17.70 o 
   4   0   2      175.09      192.70     31.46 o 
   5   0   2     8922.49     8820.75    105.39 o 
   6   0   2       41.80      115.99     45.21 o 
   7   0   2      926.26      867.67     25.58 o 
   8   0   2      249.51      287.06     47.19 o 
   9   0   2      303.96      369.65     58.99 o 
  10   0   2      438.94      483.73     55.06 o 
  11   0   2      412.85      528.93     76.69 o 
 -12   1   2       73.23       75.08     47.60 o 
 -11   1   2       96.84      198.46     37.90 o 
  -9   1   2       85.61       47.84     33.42 o 
  -8   1   2     1234.49     1234.83     37.40 o 
  -7   1   2     3989.90     4257.74     46.37 o 
  -6   1   2        7.58       31.85     19.63 o 
  -5   1   2     1429.02     1201.34     18.29 o 
  -4   1   2      170.35      171.32     15.64 o 
  -3   1   2       34.38       90.42     23.59 o 
  -2   1   2     6018.66     5687.78     95.98 o 
  -1   1   2    21565.73    21975.98    731.14 o 
   0   1   2    28336.85    28812.00    102.08 o 
   1   1   2     3588.03     2734.82     21.96 o 
   2   1   2    30901.43    32101.14    262.10 o 
   3   1   2     3267.41     3362.61    153.36 o 
   4   1   2    12237.42    11965.32    169.29 o 
   5   1   2       92.88      127.98     16.00 o 
   6   1   2     3345.30     3096.41     49.30 o 
   7   1   2        4.18       17.69     25.56 o 
   8   1   2      955.71     1032.75     79.68 o 
   9   1   2       46.65       75.36     29.89 o 
  10   1   2      542.63      572.27     37.32 o 
 -11   2   2      419.43      375.84    101.26 o 
 -10   2   2      259.57      270.70     57.09 o 
  -9   2   2       31.51       65.53     28.80 o 
  -8   2   2     1115.04     1115.86     41.00 o 
  -7   2   2      424.76      392.76     29.30 o 
  -6   2   2     2617.49     2477.33     43.57 o 
  -5   2   2      704.52      819.73     42.01 o 
  -4   2   2     2402.43     2589.45     78.92 o 
  -3   2   2    10516.56    10394.70     26.69 o 
  -2   2   2    15677.77    16060.97     90.88 o 
  -1   2   2     6131.17     6350.53     79.24 o 
   0   2   2      584.42      370.41      5.07 o 
   1   2   2     4512.46     4884.46     17.85 o 
   2   2   2      142.09      113.74     23.60 o 
   3   2   2     2429.52     2717.86     51.35 o 
   4   2   2        4.12       66.84     27.52 o 
   5   2   2     3969.76     3866.39     41.64 o 
   6   2   2      618.33      615.92     17.70 o 
   7   2   2     3230.56     3245.25    320.40 o 
   8   2   2       98.51       89.78     46.20 o 
   9   2   2      999.24     1024.37     57.11 o 
  10   2   2       71.84       79.66     33.28 o 
  11   2   2      132.79       62.91     59.96 o 
 -11   3   2      390.89      359.49     50.31 o 
 -10   3   2      160.85      173.96     31.88 o 
  -9   3   2      645.91      655.30     39.69 o 
  -8   3   2       73.16       63.84     34.40 o 
  -7   3   2     1336.50     1206.69     37.67 o 
  -6   3   2      100.34      163.24     22.61 o 
  -5   3   2     4333.51     4775.72     88.61 o 
  -4   3   2      277.45      232.25     19.32 o 
  -3   3   2    15309.99    16082.73    126.10 o 
  -2   3   2        6.67       35.38     17.69 o 
  -1   3   2    52756.74    52332.66   4544.99 o 
   0   3   2     2912.33     3266.33     11.21 o 
   1   3   2      384.92      399.46     12.52 o 
   2   3   2      741.12      879.13     20.67 o 
   3   3   2      499.82      526.85     35.41 o 
   4   3   2     4897.59     5159.52     40.58 o 
   5   3   2       42.06       39.32     17.69 o 
   6   3   2     3350.37     3266.68     55.04 o 
   8   3   2       36.52       96.33     62.91 o 
   9   3   2        9.34       78.63     57.01 o 
  10   3   2      408.01      362.19    115.03 o 
  11   3   2       52.16      149.14     78.63 o 
 -11   4   2      134.25      136.96     51.45 o 
 -10   4   2      380.64      495.35     54.91 o 
  -9   4   2       97.42       65.26     28.47 o 
  -8   4   2      426.54      347.94     36.83 o 
  -7   4   2       50.51      125.63     25.01 o 
  -6   4   2     2585.62     2550.31     76.86 o 
  -5   4   2      491.93      494.48     28.52 o 
  -4   4   2     4578.02     4981.31     89.99 o 
  -3   4   2      464.72      443.97     15.18 o 
  -2   4   2     5558.86     5852.97     55.92 o 
  -1   4   2     1394.73     1364.56     31.54 o 
   0   4   2     6198.15     5997.00     36.47 o 
   1   4   2     2272.07     2237.53     13.83 o 
   2   4   2     1464.48     1327.13     56.17 o 
   3   4   2      266.03      290.75     18.43 o 
   4   4   2     5119.49     5269.55     40.57 o 
   5   4   2     6726.67     6683.88    162.43 o 
   6   4   2      349.31      291.63     51.13 o 
   7   4   2     1415.30     1486.49     34.05 o 
   9   4   2      283.73      225.28     63.90 o 
  10   4   2      181.99      238.82     63.74 o 
  11   4   2      159.33      193.91     42.88 o 
 -11   5   2      252.30      367.50     51.12 o 
 -10   5   2       51.68       76.30     38.91 o 
  -9   5   2      481.09      483.07     29.10 o 
  -8   5   2        2.99       78.63     49.14 o 
  -7   5   2     2488.66     2431.56     56.11 o 
  -6   5   2      151.12      143.06     35.83 o 
  -5   5   2     4151.49     4084.35     54.30 o 
  -4   5   2      141.35      113.24     27.53 o 
  -3   5   2     8021.83     7680.79     69.77 o 
  -2   5   2     3952.99     3798.47     51.43 o 
  -1   5   2      642.14      530.41      9.84 o 
   0   5   2     2141.63     2083.83     10.75 o 
   1   5   2      643.74      680.92     15.31 o 
   2   5   2     1600.19     1431.75     15.33 o 
   3   5   2       56.99      113.07     12.47 o 
   4   5   2      617.64      573.07     50.16 o 
   5   5   2      286.42      287.07     16.00 o 
   6   5   2      969.86      936.08     87.56 o 
   7   5   2      511.83      519.79     35.40 o 
   8   5   2       70.45       80.60     33.42 o 
  10   5   2      343.42      359.59     48.99 o 
  11   5   2      115.06      125.96     46.20 o 
 -11   6   2      101.28      141.54     47.18 o 
 -10   6   2      459.93      496.97     82.59 o 
  -9   6   2       55.13      132.98     63.89 o 
  -8   6   2      735.84      810.68     39.34 o 
  -7   6   2        0.09       35.38     33.42 o 
  -6   6   2     1166.62     1149.73     40.22 o 
  -5   6   2       25.35       60.94     25.56 o 
  -4   6   2      824.45      548.55    137.73 o 
  -3   6   2      561.98      539.03     13.91 o 
  -2   6   2     4781.48     4673.86     19.79 o 
  -1   6   2      480.59      387.25     18.69 o 
   0   6   2     3151.81     2703.05    149.12 o 
   1   6   2     1558.45     1456.14     32.51 o 
   2   6   2      326.32      255.94     24.58 o 
   3   6   2     4266.82     3850.02     41.65 o 
   4   6   2      913.22      829.48     44.91 o 
   5   6   2     1302.81     1173.01     28.62 o 
   6   6   2       25.82       86.50     41.28 o 
   7   6   2      966.15     1004.64     54.10 o 
   8   6   2      174.32      183.64     24.37 o 
   9   6   2      588.93      608.56     90.46 o 
  10   6   2       18.85       35.38     41.28 o 
  11   6   2       75.91       62.70     39.60 o 
 -10   7   2      121.41       80.20     43.38 o 
  -9   7   2      312.69      341.46     35.39 o 
  -8   7   2      153.81      146.00     82.57 o 
  -7   7   2     1065.82     1124.56     51.15 o 
  -6   7   2      159.72      111.48     22.47 o 
  -5   7   2      938.11      871.65     21.75 o 
  -4   7   2      104.99      122.52     56.03 o 
  -3   7   2    12514.92    12545.25     53.08 o 
  -2   7   2       22.00       33.42     17.69 o 
  -1   7   2     4954.02     4546.05     34.95 o 
   0   7   2       22.85       43.49     15.73 o 
   1   7   2      476.80      448.78     12.52 o 
   2   7   2     7977.53     7439.79     48.63 o 
   3   7   2     1281.11     1128.25     23.62 o 
   4   7   2     3730.59     3662.63     43.91 o 
   5   7   2      289.01      330.48     21.63 o 
   6   7   2     1025.27     1018.21     37.56 o 
   7   7   2      239.48      279.65     56.04 o 
   8   7   2      654.33      694.59     51.13 o 
   9   7   2       79.11      108.12     66.84 o 
  10   7   2      419.89      431.38     48.17 o 
 -10   8   2      203.13      101.13     43.90 o 
  -9   8   2      334.17      294.98     39.32 o 
  -8   8   2      629.89      603.30    116.03 o 
  -6   8   2     1809.12     1878.34     36.42 o 
  -5   8   2      404.70      368.23     26.55 o 
  -4   8   2     1094.58     1050.83     27.89 o 
  -3   8   2        1.88       30.74     11.04 o 
  -2   8   2     3319.84     3224.69     26.27 o 
  -1   8   2      379.57      341.89     23.60 o 
   0   8   2     4468.74     4355.94     26.55 o 
   1   8   2     1012.75      997.77     44.28 o 
   2   8   2      620.62      585.23     19.47 o 
   3   8   2     7273.37     7213.03     35.65 o 
   4   8   2      324.68      253.50     20.65 o 
   5   8   2      894.69      922.23    135.75 o 
   6   8   2       23.39       55.04     37.35 o 
   7   8   2      528.80      518.40     19.84 o 
   8   8   2       21.22       51.11     31.45 o 
   9   8   2      362.55      362.22     43.26 o 
  -9   9   2      155.16      197.43     31.65 o 
  -8   9   2       11.69       58.69     53.08 o 
  -7   9   2      148.49      201.18     26.49 o 
  -6   9   2       32.71       15.73     25.56 o 
  -5   9   2     2060.49     2107.70     40.22 o 
  -4   9   2      243.96      238.99     18.72 o 
  -3   9   2     1101.00     1084.87    170.22 o 
  -2   9   2      617.04      609.57     51.14 o 
  -1   9   2     1469.58     1478.52     22.27 o 
   0   9   2     2202.28     2127.29     32.51 o 
   1   9   2      937.21      943.56     34.91 o 
   2   9   2     7698.67     7863.62     25.22 o 
   3   9   2     1323.07     1300.12     36.60 o 
   4   9   2      945.87      915.18     20.32 o 
   5   9   2        0.36       47.18     25.56 o 
   6   9   2     1611.42     1630.07     40.31 o 
   7   9   2        4.50       66.84     57.01 o 
   8   9   2      560.86      502.58     59.98 o 
  10   9   2      220.05      183.03     34.75 o 
  -9  10   2        1.73       29.84     31.98 o 
  -8  10   2      248.46      190.56     30.07 o 
  -7  10   2       11.05       90.43     58.97 o 
  -6  10   2      549.66      551.05     47.20 o 
  -5  10   2       16.94       17.60     29.09 o 
  -4  10   2     1870.04     2041.67     32.17 o 
  -3  10   2      669.16      636.48     41.31 o 
  -2  10   2      465.56      460.19     15.18 o 
  -1  10   2     1921.18     2067.28     31.51 o 
   0  10   2     1618.97     1635.27     39.38 o 
   1  10   2     2868.88     3037.15     75.88 o 
   2  10   2     1365.85     1430.40     42.32 o 
   3  10   2      730.57      751.70     20.24 o 
   4  10   2      469.49      491.63     25.45 o 
   5  10   2      486.71      523.94     41.23 o 
   6  10   2        7.61       45.67     24.01 o 
   7  10   2     1017.39     1045.13     59.01 o 
   8  10   2       41.61       85.64     47.82 o 
   9  10   2      222.76      158.24     32.83 o 
  -9  11   2      355.57      320.89     38.85 o 
  -8  11   2       45.61       98.29     68.80 o 
  -7  11   2      258.10      273.63     29.10 o 
  -6  11   2       69.32       47.79     39.32 o 
  -5  11   2      349.01      366.07     39.33 o 
  -4  11   2      151.41      142.60     16.36 o 
  -3  11   2      832.41      941.76     72.78 o 
  -2  11   2      847.06      886.91     20.31 o 
  -1  11   2      202.66      221.86     17.59 o 
   0  11   2     3591.06     3618.16     45.68 o 
   1  11   2     1623.14     1708.92     69.88 o 
   2  11   2      299.71      361.73     17.82 o 
   3  11   2      599.54      628.04     44.25 o 
   4  11   2      458.00      386.01     33.29 o 
   5  11   2        0.14       64.92     30.49 o 
   6  11   2      881.58     1005.34     47.13 o 
   7  11   2        3.26       45.21     35.38 o 
   8  11   2      308.17      333.81     57.75 o 
   9  11   2       32.75      135.64     74.70 o 
  -8  12   2      231.92      275.52     44.40 o 
  -7  12   2       25.10       23.59     39.32 o 
  -6  12   2      402.73      396.05     45.22 o 
  -5  12   2        0.76       44.45     28.50 o 
  -4  12   2      451.36      509.87     73.74 o 
  -3  12   2      212.79      198.97     28.51 o 
  -2  12   2      874.22      879.11     76.72 o 
  -1  12   2      250.48      282.86     16.95 o 
   0  12   2       25.00       25.56     18.42 o 
   1  12   2     1898.29     1888.65    195.89 o 
   2  12   2        3.61       34.40     15.99 o 
   3  12   2      645.87      670.14     40.32 o 
   4  12   2       80.32      105.52     39.32 o 
   5  12   2      327.38      374.77     58.00 o 
   6  12   2        6.13       57.99     38.25 o 
   7  12   2      187.96      247.71     30.21 o 
   8  12   2        6.80       35.42     30.60 o 
  -7  13   2      428.63      436.52     45.88 o 
  -6  13   2        7.99       37.35     62.90 o 
  -5  13   2      289.66      305.03     33.42 o 
  -4  13   2      147.22      145.90     36.82 o 
  -3  13   2      749.32      734.96     40.04 o 
  -2  13   2        6.81       37.35     35.38 o 
  -1  13   2      609.98      684.70     32.45 o 
   0  13   2       37.35       13.76     21.62 o 
   1  13   2      117.14      105.56     30.47 o 
   2  13   2     1088.65     1125.06     29.31 o 
   3  13   2      407.44      413.32     23.60 o 
   4  13   2      577.67      595.78     25.98 o 
   5  13   2       25.16       44.86     26.44 o 
   6  13   2      224.67      254.97     28.51 o 
   7  13   2       34.86       86.50     39.32 o 
  -6  14   2      439.13      404.06     57.02 o 
  -5  14   2       29.77       53.08     47.18 o 
  -4  14   2      796.65      899.99     74.74 o 
  -3  14   2       65.65       94.77     20.63 o 
  -2  14   2      889.55      853.68     47.29 o 
  -1  14   2       92.03       79.93     35.39 o 
   0  14   2      813.30      809.22     23.60 o 
   1  14   2       78.61       94.57     15.10 o 
   2  14   2      250.61      299.25     26.55 o 
   3  14   2      268.91      260.82     34.04 o 
   4  14   2       24.02       53.08     23.59 o 
   5  14   2      515.95      550.55     37.46 o 
   6  14   2       67.55      100.16     26.88 o 
  -5  15   2      417.47      447.77     39.46 o 
  -4  15   2       44.75      101.03     19.31 o 
  -3  15   2      345.84      356.03     38.85 o 
  -2  15   2       50.25      111.66     26.87 o 
  -1  15   2      412.58      395.74     29.72 o 
   0  15   2       91.11      118.14     27.95 o 
   1  15   2      108.66      171.18     57.99 o 
   2  15   2      201.55      195.97     28.51 o 
   3  15   2        0.67       32.59     22.67 o 
   4  15   2      377.01      390.89     37.36 o 
   5  15   2        0.06       13.76     31.45 o 
  -3  16   2       64.21       83.65     32.44 o 
  -2  16   2      449.28      419.88     51.12 o 
  -1  16   2       95.75       96.29     35.27 o 
   0  16   2      315.04      321.33     22.47 o 
   1  16   2      180.45      209.89     50.13 o 
   2  16   2      103.08       74.42     33.03 o 
   3  16   2      275.20      359.84     46.20 o 
 -11   1   3      134.73      163.03     44.95 o 
 -10   1   3        0.01      107.54     37.67 o 
  -9   1   3       11.64       33.42     33.42 o 
  -8   1   3        3.53       95.07     26.79 o 
  -7   1   3       72.40       78.07     22.00 o 
  -6   1   3      163.98      214.96     17.59 o 
  -5   1   3     1564.43     1544.73     71.89 o 
  -4   1   3      200.18      240.36     20.72 o 
  -3   1   3     1636.28     1543.21     38.46 o 
  -2   1   3     3195.68     3804.74     87.23 o 
  -1   1   3     6764.22     5619.31     63.46 o 
   1   1   3      385.90      312.52      5.66 o 
   2   1   3    33598.16    35465.57    301.55 o 
   3   1   3     4930.55     4601.21     26.66 o 
   4   1   3      715.91      807.14     20.25 o 
   5   1   3      474.83      584.30     18.16 o 
   6   1   3       11.27       66.84     23.59 o 
   7   1   3      176.81      156.35     24.79 o 
   8   1   3        0.22       61.87     25.97 o 
   9   1   3      238.42      192.85     31.56 o 
  10   1   3       30.55       62.91     58.97 o 
  11   1   3        0.89       35.38     57.01 o 
 -11   2   3       15.57       57.01     76.67 o 
 -10   2   3        0.51      176.92     53.08 o 
  -9   2   3      443.01      356.79     46.57 o 
  -8   2   3      159.15      154.95     34.41 o 
  -7   2   3      277.37      273.51     47.19 o 
  -6   2   3       71.81       65.27     26.17 o 
  -5   2   3       14.14       33.42     19.66 o 
  -4   2   3      291.21      358.31     20.72 o 
  -3   2   3     8931.52     9211.33     50.14 o 
  -2   2   3    13596.13    14939.45    433.07 o 
  -1   2   3     4482.29     5333.83    162.38 o 
   0   2   3     1731.48     1512.93     80.08 o 
   1   2   3      785.57     1105.06      8.61 o 
   2   2   3     2901.07     2669.36     88.07 o 
   3   2   3     4354.88     4994.13    100.06 o 
   4   2   3      424.09      431.10     12.52 o 
   5   2   3      976.56      925.42     42.31 o 
   6   2   3     1357.00     1228.47     44.29 o 
   7   2   3     1070.19     1041.14     36.75 o 
   8   2   3       59.71       96.37     50.13 o 
   9   2   3        3.81        1.97     64.87 o 
  10   2   3        6.43      102.22     37.35 o 
  11   2   3        2.29        3.93     80.60 o 
 -10   3   3       73.67       84.70     49.98 o 
  -9   3   3       54.40       35.39     33.42 o 
  -8   3   3        6.39       27.52     25.56 o 
  -7   3   3       52.86       75.49     37.35 o 
  -6   3   3      245.77      210.68     31.60 o 
  -5   3   3      192.86      163.20     22.25 o 
  -4   3   3     2579.03     2409.92     19.53 o 
  -3   3   3    12607.07    12671.61    241.89 o 
  -2   3   3     2354.19     2647.89     72.10 o 
  -1   3   3    29328.00    30051.63    201.82 o 
   0   3   3    33948.81    20245.36   8101.45 o 
   1   3   3     1503.18     1707.01     11.84 o 
   2   3   3     1396.53     1364.19      9.41 o 
   3   3   3      389.18      338.33     13.40 o 
   4   3   3     1393.49     1542.69     39.39 o 
   5   3   3      166.18      191.82     22.91 o 
   6   3   3     1181.53     1285.94     64.95 o 
   7   3   3      574.78      527.50     33.64 o 
   8   3   3      133.36      139.58     41.97 o 
   9   3   3       52.70       47.18     43.09 o 
  10   3   3       13.76       49.14     47.18 o 
 -11   4   3        4.35       33.42     41.28 o 
  -9   4   3       46.95      139.57     53.08 o 
  -7   4   3        2.46       55.04     47.18 o 
  -5   4   3        4.59       45.21     28.50 o 
  -4   4   3      219.06      229.83     28.28 o 
  -3   4   3     8046.22     7921.01     47.25 o 
  -2   4   3     7486.01     7725.94     85.65 o 
  -1   4   3    28451.89    31030.55    638.08 o 
   0   4   3     5695.82     5545.79     19.38 o 
   1   4   3      530.27      554.05     13.77 o 
   2   4   3       64.82       68.27     13.76 o 
   3   4   3     2181.89     1922.12     38.38 o 
   4   4   3      310.91      283.84     19.28 o 
   5   4   3       31.74       28.80     15.94 o 
   6   4   3       10.51       47.88     21.62 o 
   7   4   3      148.29      140.11     25.54 o 
   8   4   3      102.72      111.01     49.15 o 
   9   4   3       94.70       74.33     45.22 o 
  10   4   3        0.03       35.38     41.56 o 
  11   4   3       47.91       43.25     55.04 o 
 -11   5   3       15.77      115.98     51.11 o 
 -10   5   3       16.49       58.68     33.89 o 
  -9   5   3        5.61       88.46     64.87 o 
  -8   5   3       27.18       49.15     53.08 o 
  -7   5   3        0.28       25.56     49.14 o 
  -6   5   3       26.69       56.63     19.94 o 
  -5   5   3      902.16      987.30     31.28 o 
  -4   5   3      101.01      116.70     20.12 o 
  -3   5   3     1656.28     1456.75     31.52 o 
  -2   5   3     4573.85     4810.51     32.94 o 
  -1   5   3       31.17       53.57      5.69 o 
   0   5   3     1622.60     1774.18     19.68 o 
   1   5   3      757.66      860.13     15.00 o 
   2   5   3      223.10      259.65     19.16 o 
   4   5   3     1017.28     1034.27     17.71 o 
   5   5   3      110.22      133.62     18.25 o 
   6   5   3      240.42      265.16     34.41 o 
   7   5   3      597.99      563.93     50.59 o 
   8   5   3       14.29       54.34     38.85 o 
  10   5   3        0.10      151.36     68.80 o 
  11   5   3        1.00       56.90     47.18 o 
 -11   6   3        0.38      163.53     55.55 o 
 -10   6   3       20.53       58.97    110.08 o 
  -9   6   3       21.68       78.63     41.28 o 
  -8   6   3       23.91       74.70     29.49 o 
  -6   6   3       18.20       33.54     21.62 o 
  -5   6   3     1199.86     1309.07     40.35 o 
  -4   6   3     3032.40     3484.12     74.95 o 
  -3   6   3       95.12      154.90     41.29 o 
  -2   6   3     3389.89     3961.31     53.32 o 
  -1   6   3      255.76      300.37     16.95 o 
   0   6   3       33.94       35.39      5.90 o 
   1   6   3     2220.71     2279.80     19.52 o 
   2   6   3     1475.48     1461.28     26.59 o 
   4   6   3        2.24       41.65     18.73 o 
   5   6   3      162.69      151.39     28.80 o 
   6   6   3      191.49      235.87     25.78 o 
   7   6   3        3.76       19.66     51.11 o 
   8   6   3      728.13      717.08     33.44 o 
   9   6   3       61.93       19.66     64.87 o 
  10   6   3       63.08      111.64     58.98 o 
  11   6   3       38.42        5.90     82.56 o 
 -10   7   3        0.04       69.13     49.14 o 
  -9   7   3        0.06       51.11     39.32 o 
  -8   7   3       51.31       38.82     40.57 o 
  -5   7   3      314.14      370.98     27.28 o 
  -4   7   3        0.72       22.97     21.72 o 
  -3   7   3       99.82       86.61     24.57 o 
  -2   7   3     1022.13     1155.63     18.70 o 
  -1   7   3       66.97       61.10     10.86 o 
   0   7   3      762.86      708.40     49.19 o 
   1   7   3       21.68       40.63      7.46 o 
   2   7   3      213.51      212.07      7.56 o 
   3   7   3      880.19      839.06     14.24 o 
   4   7   3       73.43       86.50     21.63 o 
   5   7   3      129.72      159.56     26.88 o 
   6   7   3       65.54       80.42     30.20 o 
   7   7   3        0.46       96.24     34.40 o 
   8   7   3       13.78      144.76     37.35 o 
  10   7   3       92.33      201.95     46.75 o 
 -10   8   3       43.81       21.62     45.21 o 
  -9   8   3       23.02       79.91     36.31 o 
  -8   8   3       57.71       82.57     35.39 o 
  -7   8   3       17.41       13.76     47.18 o 
  -6   8   3      388.06      304.08     38.41 o 
  -5   8   3        8.24       25.56     17.69 o 
  -4   8   3      406.09      352.40     38.35 o 
  -3   8   3      118.99      117.16     14.55 o 
  -2   8   3     1945.49     2182.42     83.72 o 
  -1   8   3      332.98      355.95     11.12 o 
   0   8   3      275.32      253.53     19.84 o 
   1   8   3      293.14      270.13     14.16 o 
   2   8   3       45.34       63.04     10.86 o 
   3   8   3       69.26      107.71     40.30 o 
   4   8   3      231.61      286.55     36.37 o 
   5   8   3       10.34        5.90     35.38 o 
   6   8   3       43.53       98.78     20.23 o 
   7   8   3       51.95       61.85     26.87 o 
   8   8   3       47.22       53.08     31.45 o 
  10   8   3       31.76       62.22     55.55 o 
 -10   9   3        1.67      114.01     39.32 o 
  -9   9   3      200.26       83.82     44.60 o 
  -8   9   3      323.99      230.78     95.36 o 
  -7   9   3      329.27      266.52     38.86 o 
  -6   9   3       66.49       82.06     23.51 o 
  -5   9   3       11.50       23.59     23.59 o 
  -4   9   3       46.07       94.36     29.49 o 
  -3   9   3      259.38      275.87     21.25 o 
  -2   9   3      492.95      488.50     12.78 o 
  -1   9   3       13.37       31.45     26.54 o 
   0   9   3        0.40        9.83     11.79 o 
   1   9   3     1653.00     1793.44     21.13 o 
   2   9   3      703.27      668.45     24.38 o 
   3   9   3      623.58      690.93     50.16 o 
   4   9   3     1045.29     1110.24     32.40 o 
   5   9   3      597.18      577.18     61.95 o 
   6   9   3        8.42       28.81     21.09 o 
   7   9   3       30.75      115.98     51.11 o 
   8   9   3       53.62       71.09     25.46 o 
   9   9   3        5.60       90.43     72.73 o 
  10   9   3        1.12       57.01     78.63 o 
  -9  10   3       10.35       60.94     57.01 o 
  -8  10   3       20.70       68.80     68.80 o 
  -7  10   3      159.42      142.51     26.19 o 
  -5  10   3       18.10       35.38     49.14 o 
  -4  10   3       33.84      123.31    105.17 o 
  -3  10   3        7.51       25.05     12.99 o 
  -2  10   3       34.21        9.42     18.45 o 
   0  10   3       59.57       88.74     15.42 o 
   1  10   3       15.65       25.56     27.52 o 
   2  10   3      262.52      288.18     17.40 o 
   3  10   3      409.07      416.68     31.17 o 
   4  10   3      268.33      208.42     13.66 o 
   5  10   3        0.50       78.63     39.32 o 
   6  10   3       35.84       68.80     33.42 o 
   7  10   3       97.70      126.75     26.30 o 
   8  10   3       10.66       58.90     31.45 o 
   9  10   3       41.50       82.56     57.01 o 
  -9  11   3      110.73      168.35     45.22 o 
  -8  11   3       95.68      109.79     34.99 o 
  -7  11   3       11.24       41.48     27.39 o 
  -6  11   3      165.65      174.21     23.03 o 
  -3  11   3        8.44       20.11     22.00 o 
  -2  11   3      140.00      153.64     14.88 o 
  -1  11   3       49.87       70.85     14.88 o 
   0  11   3      774.89      741.83     14.61 o 
   1  11   3      839.16      849.32     59.02 o 
   2  11   3        8.89       37.00     21.73 o 
   3  11   3       12.92      104.19     29.49 o 
   4  11   3      411.69      378.79     31.85 o 
   5  11   3       82.90      128.21     28.51 o 
   6  11   3        3.90       15.73     57.01 o 
   9  11   3        0.93       29.49     43.25 o 
  -8  12   3        1.33      279.14     70.77 o 
  -7  12   3      101.75      108.12     47.18 o 
  -6  12   3       20.66        9.83     43.25 o 
  -5  12   3       28.45      104.19     51.11 o 
  -4  12   3       13.11       19.66     17.69 o 
  -3  12   3       80.25      100.81     19.46 o 
  -2  12   3        6.43       51.98     12.99 o 
  -1  12   3        1.89       23.59     17.00 o 
   0  12   3      794.36      861.78     21.74 o 
   1  12   3      125.26      129.68     16.00 o 
   2  12   3       78.45       95.40     25.44 o 
   3  12   3        3.36       78.63     35.38 o 
   4  12   3       28.24       55.04     33.42 o 
   5  12   3       10.71       35.38     21.62 o 
   6  12   3       47.27       41.12     32.47 o 
   7  12   3        5.51      119.91     33.42 o 
   8  12   3        1.54       68.80     72.73 o 
  -7  13   3        8.33       87.48     52.09 o 
  -6  13   3      170.88      187.23     27.97 o 
  -5  13   3        4.84       45.21     43.25 o 
  -4  13   3        3.90       39.32     53.08 o 
  -3  13   3       28.60       66.05     24.30 o 
  -2  13   3      108.00      127.68     23.78 o 
  -1  13   3       40.32       68.80     17.69 o 
   0  13   3      329.92      332.45     18.68 o 
   1  13   3       31.02       37.42     20.12 o 
   3  13   3      161.17      122.71     23.59 o 
   5  13   3       12.01       38.85     33.82 o 
   6  13   3       89.60      103.54     86.50 o 
   7  13   3        9.11       53.08     39.32 o 
  -6  14   3        6.47       75.79     37.09 o 
  -5  14   3        1.47       32.46     26.44 o 
  -4  14   3        0.53        1.97     39.32 o 
  -3  14   3        2.88       25.56     31.45 o 
  -2  14   3       34.97       27.82     14.37 o 
  -1  14   3        6.06       40.66     19.66 o 
   0  14   3       40.14       45.39     38.33 o 
   1  14   3        2.11       11.79     39.32 o 
   2  14   3      227.07      236.88     70.78 o 
   3  14   3        3.41       19.66     17.69 o 
   4  14   3        2.10      115.98     55.04 o 
   5  14   3      143.55      145.58     29.09 o 
   6  14   3        1.89       26.03     29.71 o 
  -5  15   3      148.04      156.03     27.39 o 
  -4  15   3       11.52       51.38     25.69 o 
  -2  15   3       72.96       72.27     63.89 o 
  -1  15   3       42.95       48.36     19.63 o 
   1  15   3       26.62       44.75     30.47 o 
   3  15   3        1.31       83.55     24.90 o 
   4  15   3        5.77       37.65     28.50 o 
   5  15   3       19.06       52.56     31.16 o 
  -3  16   3       59.05       83.88     31.99 o 
  -1  16   3       15.45       21.62     43.25 o 
   0  16   3        8.23        0.00     27.52 o 
   1  16   3        0.00       46.44     27.52 o 
   2  16   3      103.15      115.92     28.51 o 
   3  16   3        3.63       58.97     47.18 o 
 -11   0   4       15.82      119.91     80.60 o 
 -10   0   4       30.93       60.94     68.80 o 
  -9   0   4       35.44      121.88     62.91 o 
  -8   0   4     3001.31     3328.51     49.27 o 
  -7   0   4      539.68      430.72     53.10 o 
  -6   0   4     4602.31     4666.11     57.29 o 
  -5   0   4     2838.03     3016.42     76.94 o 
  -4   0   4     4237.00     4673.10     77.16 o 
  -3   0   4      389.62      332.46     25.57 o 
  -2   0   4     6855.61     6819.73     23.99 o 
  -1   0   4     2646.57     1820.37     11.90 o 
   0   0   4     3364.47     3248.92     31.85 o 
   1   0   4    15128.22    18049.97     39.15 o 
   2   0   4    20344.89    21871.15    212.34 o 
   3   0   4    11775.69    10674.83    146.64 o 
   4   0   4     7164.09     7786.31     75.50 o 
   5   0   4      438.83      407.14     27.54 o 
   6   0   4     1032.05      987.90     25.58 o 
   7   0   4     1190.19     1096.15     27.55 o 
   8   0   4      153.06      265.41     41.29 o 
   9   0   4      177.57      212.33     45.22 o 
  10   0   4      534.64      528.99     45.23 o 
  11   0   4       14.48       47.18     53.08 o 
 -11   1   4       66.25      116.80     56.94 o 
 -10   1   4      248.04      252.37     70.74 o 
  -9   1   4       13.59       86.49     55.04 o 
  -8   1   4      157.70      179.17     30.22 o 
  -7   1   4     1875.73     1802.01     25.06 o 
  -6   1   4     1099.62     1046.06     19.48 o 
  -5   1   4     2710.62     2803.14     32.08 o 
  -4   1   4     1939.52     1833.21    108.43 o 
  -3   1   4        3.78       27.52     13.76 o 
  -2   1   4      238.26      338.02     12.73 o 
  -1   1   4      158.32      176.34     15.73 o 
   0   1   4    32912.94    36032.19    668.58 o 
   1   1   4       19.79        9.83      7.86 o 
   2   1   4    24825.51    25103.51     45.72 o 
   3   1   4      507.88      486.06     32.63 o 
   4   1   4     6114.43     6287.75     21.54 o 
   5   1   4     2075.32     2152.22     77.85 o 
   6   1   4     1609.67     1430.99     69.90 o 
   7   1   4     1170.84     1141.38     36.39 o 
   8   1   4      279.03      377.58     60.95 o 
   9   1   4      454.82      460.73     31.89 o 
  10   1   4        0.82      123.90     48.59 o 
  11   1   4      422.99      516.96     53.00 o 
 -11   2   4        0.38       35.38     47.18 o 
 -10   2   4       45.32       51.11     70.77 o 
  -9   2   4       17.68       90.43     53.08 o 
  -8   2   4     1783.04     1860.89     63.85 o 
  -7   2   4      313.46      314.75     40.31 o 
  -6   2   4      948.88      913.14     33.05 o 
  -5   2   4      554.18      420.88     45.24 o 
  -3   2   4     2385.45     2047.11     21.18 o 
  -2   2   4       10.89        1.97      7.86 o 
  -1   2   4    93981.20   100308.69  13662.41 o 
   0   2   4     2115.73     2231.46     39.56 o 
   1   2   4       25.15       29.49      9.83 o 
   2   2   4    29669.88    30779.49    252.70 o 
   3   2   4    10204.30     9536.70     97.02 o 
   4   2   4      594.46      597.91     19.17 o 
   5   2   4      622.38      649.16     28.74 o 
   6   2   4     2448.45     2440.84     33.11 o 
   7   2   4     2369.61     2365.68     65.76 o 
   8   2   4     1314.55     1353.29     46.76 o 
   9   2   4      243.76      228.99     36.07 o 
  10   2   4      363.27      347.93     56.19 o 
  11   2   4       19.51       33.42     41.28 o 
 -11   3   4      778.43      704.92    102.27 o 
 -10   3   4       46.13      110.09     47.26 o 
  -9   3   4      899.57      889.05     51.81 o 
  -8   3   4      494.29      451.14     33.43 o 
  -7   3   4      723.48      721.24     33.44 o 
  -6   3   4     2093.23     1943.58     35.51 o 
  -5   3   4      264.07      337.90     19.84 o 
  -4   3   4     2082.42     1943.79     18.12 o 
  -3   3   4       41.72       62.91     25.56 o 
  -2   3   4       12.44       29.49      9.83 o 
  -1   3   4     2642.15     2571.32     49.44 o 
   0   3   4    28808.97    27251.23    190.82 o 
   1   3   4     4102.84     4308.68     34.94 o 
   2   3   4     5804.32     7055.64    246.46 o 
   3   3   4     4424.78     4480.61    102.95 o 
   4   3   4     5128.26     5260.78    141.53 o 
   5   3   4     2809.07     2945.61     43.23 o 
   6   3   4     1683.04     1778.13     25.06 o 
   7   3   4      704.29      700.80     31.86 o 
   8   3   4      600.20      520.30     28.52 o 
   9   3   4      641.00      578.41     36.86 o 
  10   3   4       22.17       57.01     49.14 o 
  11   3   4      215.45      150.59     41.42 o 
 -10   4   4      182.13      199.97     41.29 o 
  -9   4   4       15.40       27.77     30.34 o 
  -8   4   4      735.92      699.39     27.12 o 
  -7   4   4     1617.59     1741.50     75.79 o 
  -6   4   4      830.04      898.79     38.36 o 
  -5   4   4     3959.62     3793.33     41.21 o 
  -4   4   4     8883.48     8476.55     92.07 o 
  -3   4   4    10651.00    10849.78     55.73 o 
  -2   4   4     3976.40     4053.09     62.34 o 
  -1   4   4    41705.98    41162.35    105.98 o 
   0   4   4     4272.30     4491.90     37.66 o 
   1   4   4      541.46      447.49     10.56 o 
   2   4   4     1252.33     1443.64     25.49 o 
   3   4   4     2863.58     2778.47     46.48 o 
   4   4   4     2935.20     2968.80     30.58 o 
   5   4   4      933.08      846.22     25.49 o 
   6   4   4       39.43       74.07     21.73 o 
   7   4   4      166.34      165.22     30.49 o 
   8   4   4        6.05       19.66     55.04 o 
   9   4   4       56.40       66.84     62.91 o 
  10   4   4      178.89      178.23     60.95 o 
  11   4   4       28.73      102.61     44.26 o 
 -11   5   4      323.54      308.59     34.42 o 
 -10   5   4        5.97       31.45     53.08 o 
  -9   5   4     1035.55      954.75     64.33 o 
  -8   5   4      297.92      329.60     58.00 o 
  -7   5   4      660.26      749.27     27.96 o 
  -6   5   4     3184.09     3012.51     59.18 o 
  -5   5   4     2860.88     2742.95     41.83 o 
  -4   5   4      823.39      725.76     26.56 o 
  -3   5   4     1264.56     1308.61     16.70 o 
  -2   5   4     3035.68     3055.67     26.29 o 
  -1   5   4      367.49      391.01     29.50 o 
   0   5   4     8985.31     9301.19     26.93 o 
   1   5   4     1649.89     1656.31     11.15 o 
   2   5   4       20.70        5.90     13.76 o 
   3   5   4       40.42       73.63     13.21 o 
   4   5   4     2327.84     2429.34     41.39 o 
   5   5   4      598.99      637.41     25.04 o 
   6   5   4     1235.96     1242.32     27.64 o 
   7   5   4      963.60      925.29     55.09 o 
   8   5   4       89.36       86.50     43.25 o 
   9   5   4       40.83       47.18     66.84 o 
  10   5   4       13.53       27.52     43.25 o 
  11   5   4      126.29      104.29     41.57 o 
 -11   6   4       11.16       35.38     86.49 o 
 -10   6   4      297.74      221.84     54.27 o 
  -9   6   4      167.56      280.43    104.20 o 
  -8   6   4      619.79      613.43     59.00 o 
  -7   6   4      457.81      477.93     26.42 o 
  -6   6   4     1136.40     1203.26     48.21 o 
  -5   6   4     2568.98     2467.28     82.77 o 
  -4   6   4     2360.03     2346.09     54.20 o 
  -3   6   4      642.31      731.58     34.43 o 
  -2   6   4     2867.75     2969.66     83.86 o 
  -1   6   4    11360.73    11906.12    262.60 o 
   0   6   4      504.10      524.01     15.74 o 
   1   6   4     6026.27     5976.25     56.09 o 
   2   6   4      614.87      613.82     24.59 o 
   3   6   4     1850.87     1945.10     49.25 o 
   4   6   4       97.44       84.82     28.31 o 
   5   6   4     1342.98     1153.92     66.92 o 
   6   6   4      807.30      859.66     31.63 o 
   7   6   4      326.91      262.85     33.43 o 
   8   6   4       42.68       89.89     56.03 o 
   9   6   4      243.10      225.37     30.87 o 
  10   6   4      290.89      253.15     59.97 o 
 -10   7   4        5.60       45.21     70.77 o 
  -9   7   4      498.40      477.78     64.89 o 
  -8   7   4      313.87      267.89     27.28 o 
  -7   7   4      223.31      239.45     33.02 o 
  -6   7   4      273.91      302.98     18.15 o 
  -5   7   4      747.04      684.01     28.29 o 
  -4   7   4     2730.84     2823.54     82.79 o 
  -3   7   4      637.75      840.18     41.31 o 
  -2   7   4     2999.96     2780.14     24.45 o 
  -1   7   4       93.91      116.47     18.68 o 
   0   7   4     1374.37     1332.06     16.38 o 
   1   7   4      953.64     1036.22     12.52 o 
   2   7   4     5566.07     5668.83     63.32 o 
   3   7   4       38.31       52.85     23.14 o 
   4   7   4     4109.69     4014.96     59.13 o 
   6   7   4      582.42      510.85     39.18 o 
   7   7   4     1032.43     1176.06     68.12 o 
   8   7   4      282.31      345.34     34.83 o 
   9   7   4      415.40      400.75     29.29 o 
  10   7   4       81.49      246.79    126.80 o 
 -10   8   4      241.17      233.41     76.68 o 
  -9   8   4       23.76      151.37     76.67 o 
  -8   8   4      238.56      209.08     34.30 o 
  -7   8   4       13.21       51.11     35.38 o 
  -6   8   4      126.80      141.81     17.91 o 
  -5   8   4      889.26      911.23     30.08 o 
  -4   8   4      663.42      787.51    124.90 o 
  -3   8   4     3614.93     3552.51     66.09 o 
  -2   8   4      688.63      721.08     23.16 o 
  -1   8   4      689.64      581.42     48.20 o 
   0   8   4     1110.53     1136.13     32.48 o 
   1   8   4     2944.61     2938.53     28.50 o 
   2   8   4      103.64       91.14     16.51 o 
   3   8   4     3619.57     3767.98     17.61 o 
   4   8   4     2578.57     2513.01     53.86 o 
   5   8   4     2553.40     2426.82     48.13 o 
   6   8   4     2160.93     2184.96     71.88 o 
   7   8   4       83.09       83.21     39.32 o 
   8   8   4      541.31      506.54     35.57 o 
   9   8   4      181.51      200.53     47.18 o 
  10   8   4      310.51      228.09     45.88 o 
 -10   9   4        1.63       66.43     33.01 o 
  -9   9   4       34.45       62.84     43.77 o 
  -8   9   4       45.06       66.84     39.32 o 
  -7   9   4      243.51      216.44     30.55 o 
  -6   9   4      313.28      416.64     31.17 o 
  -5   9   4      239.44      275.24     24.06 o 
  -4   9   4     2256.01     2350.98     29.25 o 
  -3   9   4      312.22      316.58     20.86 o 
  -2   9   4      707.41      663.04     56.06 o 
   0   9   4     2764.29     2693.86     51.25 o 
   1   9   4      383.76      408.51     56.05 o 
   2   9   4     4178.86     3898.34     42.63 o 
   3   9   4       42.33       56.52     21.72 o 
   4   9   4     2464.76     2627.44     36.45 o 
   5   9   4      602.79      529.08     35.40 o 
   6   9   4       91.91       67.12     23.59 o 
   7   9   4      514.93      505.02     48.18 o 
   8   9   4      465.84      419.53     53.34 o 
   9   9   4      112.00      134.67     35.82 o 
  10   9   4       38.98       60.94     37.75 o 
  -9  10   4       80.46       19.66     37.35 o 
  -8  10   4      279.80      248.86     41.29 o 
  -7  10   4       76.35      110.09     47.18 o 
  -6  10   4      548.49      587.17     45.11 o 
  -5  10   4     1006.49     1019.26     36.74 o 
  -4  10   4      540.13      583.92     46.22 o 
  -3  10   4      364.40      342.74     32.45 o 
  -2  10   4       26.11       38.61     26.54 o 
  -1  10   4     1021.18      947.33     44.27 o 
   0  10   4      176.46      214.88     30.47 o 
   1  10   4     4174.52     4166.57     39.07 o 
   2  10   4       48.68       58.98     18.07 o 
   3  10   4     2232.68     2320.49     33.48 o 
   4  10   4       34.93       33.79     23.51 o 
   5  10   4       72.46       82.80     23.51 o 
   6  10   4      614.50      489.60     24.07 o 
   7  10   4      272.87      309.97     69.80 o 
   8  10   4      230.35      256.33     41.64 o 
   9  10   4       62.54       68.68     30.91 o 
  -9  11   4      403.27      430.98     57.02 o 
  -8  11   4       54.44       78.63     74.70 o 
  -7  11   4      502.83      451.31     33.37 o 
  -6  11   4      312.74      332.61     24.57 o 
  -5  11   4      245.00      310.93     38.34 o 
  -4  11   4      339.84      342.82     54.07 o 
  -3  11   4      318.14      281.94     22.90 o 
  -2  11   4     1013.49     1058.80     29.79 o 
  -1  11   4      194.03      188.17     14.75 o 
   0  11   4     2041.02     2047.45     75.81 o 
   1  11   4       28.99       32.76     19.66 o 
   2  11   4      873.56      887.18     32.14 o 
   4  11   4      170.79      174.75     27.52 o 
   5  11   4       89.67       96.59     36.37 o 
   6  11   4      110.17      115.47     20.92 o 
   7  11   4      129.90      163.94     46.43 o 
   8  11   4       99.22      163.17     43.25 o 
  -8  12   4      182.30      170.79     29.67 o 
  -7  12   4       33.65       73.09     27.08 o 
  -6  12   4       54.05      136.73     71.75 o 
  -5  12   4      255.71      335.35     27.31 o 
  -4  12   4      168.17      200.65     25.65 o 
  -3  12   4      584.20      684.29     55.07 o 
  -2  12   4       78.59       78.46     17.75 o 
  -1  12   4      747.18      771.35     22.25 o 
   0  12   4      329.89      332.30     16.67 o 
   1  12   4     2636.25     2594.90     60.58 o 
   2  12   4     2348.61     2277.88     37.43 o 
   3  12   4      681.09      653.11     22.17 o 
   4  12   4      365.64      315.54     27.85 o 
   5  12   4      729.15      726.84     30.48 o 
   6  12   4       12.30       51.11     57.01 o 
   7  12   4      212.80      184.72     29.67 o 
   8  12   4      441.57      410.72     43.47 o 
  -7  13   4      200.68      221.03     46.29 o 
  -6  13   4      384.19      341.04     30.07 o 
  -5  13   4       28.95       42.14     24.01 o 
  -4  13   4      788.53      804.24     28.15 o 
  -3  13   4       51.82       69.17     12.61 o 
  -2  13   4     1048.05     1099.13     25.84 o 
  -1  13   4      259.68      283.02     23.15 o 
   0  13   4      165.55      190.31     46.20 o 
   1  13   4      262.24      280.00     22.38 o 
   2  13   4      315.59      322.04     33.43 o 
   3  13   4      490.37      454.61     45.82 o 
   4  13   4      640.33      630.19     90.47 o 
   5  13   4       54.06      143.09     35.27 o 
   6  13   4      171.51      134.59     26.88 o 
   7  13   4      123.70      102.80     42.49 o 
  -6  14   4       89.79      128.61     22.61 o 
  -5  14   4      940.34      949.51     55.07 o 
  -4  14   4      221.67      272.92     41.29 o 
  -3  14   4      467.31      541.22     58.01 o 
  -1  14   4      557.93      646.37     47.62 o 
   0  14   4      982.81      861.14    103.27 o 
   1  14   4      361.08      361.96     22.25 o 
   3  14   4      203.66      248.08     32.00 o 
   4  14   4      108.19      123.31     34.40 o 
   5  14   4      248.85      200.54     24.56 o 
   6  14   4      146.43      170.10     59.96 o 
  -5  15   4      146.76      182.48     28.80 o 
  -4  15   4      518.67      488.28     38.32 o 
  -3  15   4      194.93      157.82     29.09 o 
  -2  15   4      412.12      405.46     37.36 o 
  -1  15   4       22.16       23.59     23.59 o 
   0  15   4      789.91      765.57     44.25 o 
   1  15   4      152.05      123.71     29.29 o 
   2  15   4      516.43      514.58     43.26 o 
   3  15   4       29.94       71.49     31.45 o 
   4  15   4      170.61      204.22     42.27 o 
   5  15   4       84.64       53.79     33.42 o 
  -3  16   4      162.15      172.28     60.94 o 
  -2  16   4       37.82       63.03     22.61 o 
  -1  16   4      248.34      243.20     25.44 o 
   0  16   4      299.67      309.75     24.58 o 
   1  16   4      412.12      412.60     24.70 o 
   2  16   4        1.16       37.35     51.11 o 
   3  16   4      230.86      180.08     46.20 o 
 -11   1   5        9.20      104.19     76.67 o 
 -10   1   5      331.83      303.10     34.41 o 
  -9   1   5      246.05      240.85     30.61 o 
  -8   1   5       88.14      113.37     36.37 o 
  -7   1   5        1.51       70.77     33.42 o 
  -6   1   5       27.31       62.91     49.15 o 
  -5   1   5      244.42      296.92     16.69 o 
  -4   1   5      523.37      528.02     17.60 o 
  -3   1   5      689.62      721.15     17.46 o 
  -2   1   5     1574.37     1767.81     66.08 o 
  -1   1   5      386.11      390.15     13.67 o 
   0   1   5      798.23      603.23     13.79 o 
   1   1   5       96.73      137.41     10.36 o 
   2   1   5    15077.75    14341.65    102.43 o 
   3   1   5        7.97       36.23     14.15 o 
   4   1   5     3667.75     3850.99     69.16 o 
   5   1   5      179.19      157.48     18.45 o 
   6   1   5      206.23      246.22     18.16 o 
   7   1   5      438.74      477.87     46.46 o 
   8   1   5      172.69      182.61     38.85 o 
   9   1   5       35.69       13.76     66.84 o 
 -11   2   5       51.29       63.41     40.85 o 
 -10   2   5       93.45      125.82    106.16 o 
  -9   2   5        2.24       54.63     29.30 o 
  -8   2   5      114.16       96.45     35.43 o 
  -7   2   5       10.61        7.86     51.11 o 
  -6   2   5       13.21       81.13     39.32 o 
  -5   2   5      797.77      800.43     35.42 o 
  -4   2   5     3580.09     3609.71    125.45 o 
  -3   2   5      146.37      190.75     11.12 o 
  -2   2   5     7725.65     7584.37    110.80 o 
  -1   2   5      157.57      362.80     42.28 o 
   0   2   5     5168.66     5201.79    160.31 o 
   1   2   5     2119.25     2582.55     35.56 o 
   2   2   5     7700.07     7597.69     35.28 o 
   3   2   5      205.30      263.04     18.16 o 
   4   2   5     2208.94     2068.05     44.36 o 
   5   2   5       54.66       57.45     18.73 o 
   6   2   5     1124.97     1130.60     42.07 o 
   7   2   5      184.50      196.95     40.30 o 
   8   2   5      132.62      186.34     31.46 o 
  10   2   5       44.06       81.19     52.77 o 
  11   2   5       33.84       23.59     43.25 o 
 -10   3   5        5.07       63.37     29.09 o 
  -8   3   5      264.84      222.52     39.26 o 
  -7   3   5      110.16       64.40     36.06 o 
  -5   3   5      146.91      124.73     20.64 o 
  -4   3   5      385.03      446.24     20.65 o 
  -3   3   5     1339.70     1353.55     58.11 o 
  -2   3   5      642.17      589.38     11.29 o 
  -1   3   5     3187.94     3199.53     79.15 o 
   0   3   5    12868.28    13286.28     97.96 o 
   1   3   5     3012.46     2913.57     98.89 o 
   2   3   5        0.41       15.73     13.76 o 
   3   3   5     3141.24     3274.04     49.83 o 
   4   3   5      125.87      136.01     36.07 o 
   5   3   5      318.22      325.30     15.59 o 
   6   3   5       43.74       78.34     18.16 o 
   7   3   5      260.37      184.09     22.01 o 
   9   3   5        0.30        7.86     60.94 o 
  10   3   5        0.56      180.85     74.70 o 
  11   3   5       20.84       62.91     45.21 o 
 -11   4   5       28.67      102.46     46.18 o 
 -10   4   5       61.72       72.22     40.37 o 
  -9   4   5      174.22      159.25    110.10 o 
  -7   4   5      101.23      100.37     59.96 o 
  -6   4   5      963.49     1005.82     31.48 o 
  -5   4   5       11.36       43.81     17.18 o 
  -4   4   5       77.05       73.31     13.39 o 
  -3   4   5     4509.66     5360.49    889.29 o 
  -2   4   5     1736.31     1899.21     36.47 o 
  -1   4   5      499.84      476.84     17.71 o 
   0   4   5      279.27      180.94     15.73 o 
   1   4   5      513.49      466.80     12.79 o 
   2   4   5      886.04      959.24     38.39 o 
   3   4   5      117.29      165.94     17.82 o 
   5   4   5       76.61       62.91     45.22 o 
   6   4   5        9.74       35.38     43.25 o 
   7   4   5      353.79      284.27     34.46 o 
   8   4   5      324.60      349.19     27.96 o 
   9   4   5       59.82       64.75     31.59 o 
  10   4   5       23.13       38.70     57.57 o 
 -11   5   5       13.18       80.51     37.26 o 
 -10   5   5       84.09      149.41     68.81 o 
  -9   5   5      146.45      154.63     27.39 o 
  -8   5   5       23.20       78.63     55.04 o 
  -7   5   5       64.79       62.45     18.68 o 
  -6   5   5        0.02       90.43     35.38 o 
  -5   5   5       66.90       69.34     23.96 o 
  -4   5   5      157.06      107.73     28.28 o 
  -3   5   5      135.00      147.89      9.83 o 
  -2   5   5     1231.65     1484.88     49.23 o 
  -1   5   5     5257.43     5538.79     31.71 o 
   0   5   5     4964.95     4737.07     19.81 o 
   1   5   5       43.41       43.45     10.11 o 
   2   5   5      640.06      760.29     31.48 o 
   3   5   5      580.36      651.42     28.52 o 
   4   5   5      122.11      210.23     30.47 o 
   5   5   5       52.25       55.67     15.42 o 
   6   5   5      153.50      170.19     21.73 o 
   7   5   5      119.88       25.56     49.15 o 
   8   5   5        6.94       94.18     75.68 o 
   9   5   5       33.55       90.43     60.94 o 
  11   5   5       23.08      101.38     59.58 o 
 -10   6   5        4.77      119.91     72.73 o 
  -8   6   5       12.19       29.49     51.11 o 
  -7   6   5       34.92       88.18     39.32 o 
  -6   6   5       69.55       81.83     26.88 o 
  -5   6   5       88.72       70.25     15.99 o 
  -4   6   5      184.25      214.83     28.51 o 
  -3   6   5      259.68      275.85     20.65 o 
  -2   6   5     7928.77     8505.21    221.41 o 
  -1   6   5     1877.00     2046.05     12.81 o 
   0   6   5      154.55      178.52     11.80 o 
   1   6   5      550.67      517.67     11.13 o 
   2   6   5      735.27      796.86     39.35 o 
   3   6   5        0.14       35.23     15.64 o 
   5   6   5      401.35      366.98     29.50 o 
   6   6   5      683.16      721.42     83.60 o 
   7   6   5       99.32      105.12     28.28 o 
   8   6   5       31.63       53.08     53.08 o 
   9   6   5       12.98       14.49     24.06 o 
  10   6   5       42.09       74.70     49.15 o 
 -10   7   5       51.00       70.77     49.15 o 
  -9   7   5       25.32       83.22     33.41 o 
  -8   7   5       85.25      126.95     31.16 o 
  -7   7   5        3.64       43.00     32.47 o 
  -6   7   5      161.06      151.82     39.32 o 
  -5   7   5       64.50       90.73     46.20 o 
  -4   7   5      122.67      101.79     20.71 o 
  -3   7   5       55.93       51.31     22.61 o 
  -2   7   5     2935.44     3283.44     32.55 o 
  -1   7   5      807.87      803.38     44.27 o 
   0   7   5      445.20      442.85     14.75 o 
   1   7   5      311.28      306.95      4.92 o 
   3   7   5       41.91       26.21     12.78 o 
   4   7   5      350.88      345.35     23.60 o 
   5   7   5      468.87      448.66     42.28 o 
   6   7   5      217.14      198.93     33.23 o 
   7   7   5      112.17      121.73     31.56 o 
   8   7   5      202.68      224.42     27.39 o 
   9   7   5        0.44       60.94     70.77 o 
  -9   8   5      163.31      121.55     62.33 o 
  -8   8   5      188.59      282.19     94.37 o 
  -7   8   5       32.12       17.69     45.21 o 
  -6   8   5      171.71      121.09     47.19 o 
  -5   8   5      118.03      117.21     26.45 o 
  -4   8   5      190.21      239.86     21.06 o 
  -1   8   5      541.59      464.57     10.96 o 
   0   8   5       61.12       35.39      5.90 o 
   1   8   5      167.33      191.65     11.80 o 
   2   8   5     1085.89     1150.66     29.32 o 
   3   8   5        3.23       53.08     27.52 o 
   4   8   5      494.17      446.20     19.64 o 
   5   8   5     1178.30      948.48     48.70 o 
   6   8   5       37.46        1.97     45.21 o 
   8   8   5       38.64       82.56     31.45 o 
   9   8   5        0.16        5.90     64.87 o 
  10   8   5        0.20       66.74     55.13 o 
 -10   9   5        0.75      141.54     70.77 o 
  -9   9   5      101.46      154.60     34.46 o 
  -8   9   5       89.78       11.80     57.01 o 
  -7   9   5       68.03       75.36     22.25 o 
  -6   9   5      241.60      224.40     51.12 o 
  -5   9   5        4.74       62.90     22.24 o 
  -4   9   5       68.51      108.12     47.18 o 
  -3   9   5      256.34      272.42     32.44 o 
  -2   9   5        5.72       17.38     15.73 o 
  -1   9   5      323.35      282.65      9.56 o 
   0   9   5       14.26       17.69      7.86 o 
   1   9   5      369.26      349.95     12.72 o 
   2   9   5       30.49       19.66     13.76 o 
   3   9   5       22.43       43.72     12.83 o 
   4   9   5     1116.90     1096.16     29.31 o 
   5   9   5      408.96      449.35     50.14 o 
   6   9   5       99.03       72.74     33.42 o 
   7   9   5      338.23      270.71     35.39 o 
   8   9   5        0.03       52.96     61.92 o 
   9   9   5       10.84       89.16     50.38 o 
  -9  10   5       78.39       35.39     64.87 o 
  -8  10   5        3.94       63.70     34.59 o 
  -7  10   5      421.15      264.45     60.96 o 
  -6  10   5       81.53       96.94     29.30 o 
  -5  10   5       90.29       47.18     35.39 o 
  -4  10   5       30.16       72.19     33.42 o 
  -2  10   5       16.92       19.00     15.73 o 
   0  10   5       29.16       36.82      9.83 o 
   1  10   5       53.78       69.52     17.69 o 
   2  10   5      190.37      244.47     61.93 o 
   3  10   5      136.02      141.11     12.12 o 
   4  10   5     1310.78     1266.51     34.40 o 
   5  10   5       12.94       53.08     37.35 o 
   7  10   5        0.23       11.79     64.87 o 
   9  10   5       29.94       60.84     35.90 o 
  -8  11   5       42.02       72.74     40.31 o 
  -7  11   5      184.29      184.61     25.69 o 
  -6  11   5       70.44       92.44     27.95 o 
  -5  11   5       31.24       57.77     23.22 o 
  -4  11   5       27.38       14.34     15.03 o 
  -3  11   5       23.92       67.45     15.58 o 
  -2  11   5        0.00       43.25     23.59 o 
  -1  11   5      496.66      485.73     45.23 o 
   0  11   5      223.67      239.50     22.61 o 
   1  11   5      194.19      220.20     13.40 o 
   3  11   5      235.81      163.61     56.03 o 
   4  11   5      325.54      334.99     23.78 o 
   5  11   5        8.90       45.21     27.52 o 
   6  11   5        4.71       33.18     29.51 o 
   7  11   5       26.66       30.04     23.78 o 
  -8  12   5        7.75      115.31     49.14 o 
  -7  12   5       49.22       25.56     28.74 o 
  -6  12   5       69.46       43.25     23.59 o 
  -5  12   5       13.82       53.12     23.45 o 
  -4  12   5        3.02        7.86     25.56 o 
  -3  12   5       29.46       35.38     21.62 o 
  -2  12   5       76.11      106.17     36.37 o 
  -1  12   5        4.95       62.90     47.18 o 
   0  12   5      610.83      652.71     31.47 o 
   1  12   5       78.64       73.64      9.54 o 
   2  12   5       91.45       51.68     19.66 o 
   3  12   5       85.61       94.12     15.83 o 
   4  12   5        0.45       53.95     25.34 o 
   5  12   5       78.68       97.43     24.36 o 
   6  12   5       26.77       74.70     53.08 o 
   7  12   5       36.24       47.67     25.29 o 
   8  12   5        3.16      204.44     80.60 o 
  -7  13   5        9.13       23.59     53.08 o 
  -6  13   5        2.70       60.11     31.25 o 
  -4  13   5        0.41       15.73     60.94 o 
  -3  13   5       10.78       32.66     40.30 o 
  -2  13   5        9.59       23.59     16.78 o 
  -1  13   5       45.97       47.18     11.80 o 
   0  13   5        4.45       19.66     15.73 o 
   1  13   5       19.16       45.79     19.66 o 
   2  13   5       37.19       29.49     25.56 o 
   3  13   5       54.82       27.52     23.59 o 
   5  13   5       46.76       11.79     43.25 o 
   6  13   5       26.45       91.81     40.30 o 
  -6  14   5        6.75       29.49     25.56 o 
  -5  14   5       15.29       43.64     26.17 o 
  -4  14   5       12.23       23.59     57.01 o 
  -3  14   5        8.14       17.69     21.62 o 
  -2  14   5      378.18      375.79     35.39 o 
  -1  14   5        6.82       21.62      9.83 o 
   2  14   5        1.69       14.23     17.33 o 
   3  14   5        0.14       37.55     21.68 o 
   4  14   5       19.56       55.04     37.35 o 
   5  14   5       14.11       23.59     66.84 o 
   6  14   5       11.11       90.79     32.59 o 
  -4  15   5       38.97       87.23     29.30 o 
  -3  15   5      143.52      118.77     11.80 o 
  -1  15   5       31.70       49.22     18.15 o 
   0  15   5       27.66       48.10     36.37 o 
   1  15   5       79.28       62.42     18.16 o 
   2  15   5        6.30        7.86     23.59 o 
   3  15   5        1.93       45.21     31.45 o 
   4  15   5       23.98       53.92     30.60 o 
   5  15   5       11.60       42.88     27.52 o 
  -3  16   5       13.99       46.26     38.33 o 
  -2  16   5      173.11      141.93      9.65 o 
  -1  16   5       96.61       88.34     70.77 o 
   0  16   5      110.44      115.17     19.66 o 
   1  16   5        1.18        3.93     17.69 o 
   3  16   5       27.07       35.38     17.69 o 
 -11   0   6       70.65       98.29     66.84 o 
  -9   0   6      728.71      666.76     43.27 o 
  -8   0   6      101.60      131.72     45.22 o 
  -7   0   6     1507.60     1509.82     43.31 o 
  -6   0   6      182.29      192.68     27.53 o 
  -5   0   6     2048.09     2069.10    102.47 o 
  -4   0   6       13.88       35.38     23.59 o 
  -3   0   6     5155.13     4435.43     75.34 o 
  -2   0   6      633.51      472.39     11.81 o 
  -1   0   6      138.67       49.16     15.73 o 
   0   0   6      242.36      200.63     15.74 o 
   1   0   6    10226.42     9609.61     82.51 o 
   2   0   6      516.24      659.21     21.65 o 
   3   0   6     2400.46     2445.19     41.44 o 
   4   0   6    15747.65    16046.98    178.70 o 
   5   0   6      464.45      296.99     33.44 o 
   6   0   6     2483.11     2455.53     82.77 o 
   7   0   6      302.21      379.50     49.16 o 
   8   0   6     1240.87     1269.19     70.84 o 
   9   0   6      625.10      595.90     47.20 o 
  10   0   6      421.98      430.63     47.19 o 
  11   0   6      153.79      212.32     78.64 o 
 -11   1   6       78.92       39.44     45.21 o 
 -10   1   6      204.63      164.65     40.73 o 
  -8   1   6     1820.83     1834.39     67.37 o 
  -7   1   6      349.00      274.52     26.88 o 
  -6   1   6     1530.47     1430.40     22.28 o 
  -5   1   6     1582.74     1642.43     31.82 o 
  -4   1   6     6132.01     6105.92     52.34 o 
  -3   1   6     2454.72     2232.57     67.11 o 
  -2   1   6    14600.23    13789.99    283.08 o 
  -1   1   6     1673.78     1601.57     57.23 o 
   0   1   6     2609.38     2879.59     32.17 o 
   1   1   6     8827.84     8254.33    103.25 o 
   2   1   6     3686.28     3581.14    159.38 o 
   3   1   6     8922.75     9227.83     94.71 o 
   5   1   6     1612.07     1320.53     32.17 o 
   6   1   6      180.51      162.42     19.66 o 
   7   1   6      541.40      642.42     31.47 o 
   8   1   6       55.36       58.98     41.28 o 
   9   1   6     1161.63     1033.25     45.25 o 
  10   1   6      137.26      192.97     38.21 o 
  11   1   6      245.64      217.92     46.56 o 
 -11   2   6      232.42      268.55     47.02 o 
 -10   2   6       60.29       57.18     48.59 o 
  -9   2   6       29.36       75.36     36.31 o 
  -8   2   6       32.48        9.83     57.01 o 
  -7   2   6     3104.72     3052.52     37.41 o 
  -6   2   6      483.85      454.01     28.32 o 
  -5   2   6      688.98      729.56     18.43 o 
  -4   2   6     1332.35     1288.35     29.54 o 
  -3   2   6     9098.36     9159.62     53.84 o 
  -2   2   6     7232.67     7410.35     73.71 o 
  -1   2   6       39.18       33.56      3.84 o 
   0   2   6     1404.12     1361.92     20.71 o 
   1   2   6      933.92      852.84     11.14 o 
   2   2   6     2942.79     3329.89     40.51 o 
   3   2   6     3391.38     3478.91     41.50 o 
   4   2   6    23596.94    24120.92    198.56 o 
   5   2   6     1526.96     1355.75     62.03 o 
   6   2   6      770.61      722.36     39.69 o 
   7   2   6      347.98      398.98     41.29 o 
   8   2   6      605.33      615.58     38.75 o 
   9   2   6       70.46      127.28     31.82 o 
  10   2   6      496.39      448.05     71.75 o 
  11   2   6       52.60      119.46     62.69 o 
 -11   3   6      112.29      207.11     56.18 o 
 -10   3   6      146.14       90.70     66.84 o 
  -9   3   6     1178.82     1226.64     58.82 o 
  -8   3   6     1255.64     1432.42    223.34 o 
  -7   3   6      161.35      254.23     32.44 o 
  -6   3   6     1023.68      949.26     47.23 o 
  -5   3   6      159.73      157.05     21.52 o 
  -4   3   6     1510.12     1595.90     18.19 o 
  -3   3   6     7169.69     7478.93    221.50 o 
  -2   3   6    13695.72    14439.32    221.22 o 
  -1   3   6      439.74      393.88     23.61 o 
   0   3   6     3616.25     3851.38     51.47 o 
   1   3   6     3999.01     4141.32     81.20 o 
   2   3   6      869.23      885.04     22.89 o 
   3   3   6     8039.78     8036.52     89.49 o 
   4   3   6      657.08      631.47     52.14 o 
   5   3   6     2521.35     2291.92     95.60 o 
   6   3   6      149.66      196.09     30.47 o 
   7   3   6      569.50      582.25     56.56 o 
   8   3   6       50.68       90.43     27.52 o 
   9   3   6      640.62      727.36     43.29 o 
  10   3   6      115.12      102.92     39.66 o 
  11   3   6      101.08      151.70    106.16 o 
 -11   4   6      325.10      349.13     54.07 o 
 -10   4   6       78.15       88.11     47.18 o 
  -9   4   6      918.82      868.24     36.39 o 
  -8   4   6      132.70      183.39     82.57 o 
  -7   4   6     1897.44     1936.40     73.84 o 
  -6   4   6      142.04      106.36     22.90 o 
  -5   4   6     3452.43     3187.83    204.21 o 
  -4   4   6      785.28      724.79     33.44 o 
  -3   4   6     9242.60    10014.91    128.39 o 
  -2   4   6      595.83      552.69     32.46 o 
  -1   4   6    16883.35    18788.84    291.94 o 
   0   4   6     1223.25     1172.09     19.70 o 
   1   4   6     3228.53     3131.09     47.43 o 
   2   4   6     5780.56     6030.01     52.35 o 
   3   4   6      427.59      487.82     12.52 o 
   4   4   6       20.75       20.40     12.72 o 
   5   4   6       55.30      121.84     22.65 o 
   6   4   6     1520.60     1384.79     39.72 o 
   7   4   6       37.26       94.36     37.35 o 
   8   4   6      192.69      180.88     34.42 o 
   9   4   6        5.33       87.07     41.56 o 
  10   4   6      214.65      286.80     46.13 o 
  11   4   6       66.97      116.61     78.63 o 
 -11   5   6       11.42       31.42     41.96 o 
 -10   5   6      128.14      113.49     43.64 o 
  -9   5   6      288.75      325.85     44.73 o 
  -8   5   6      981.76     1088.16     33.25 o 
  -7   5   6      199.84      190.29     20.12 o 
  -6   5   6     2559.12     2475.78     48.76 o 
  -5   5   6      888.68      906.53     38.37 o 
  -4   5   6     3696.96     3564.99     32.75 o 
  -3   5   6      221.14      238.35     59.97 o 
  -2   5   6    22977.62    23604.87    375.01 o 
  -1   5   6    11973.55    12376.03    204.01 o 
   0   5   6     6923.02     7245.41     95.33 o 
   1   5   6     3513.24     3218.37     31.61 o 
   2   5   6     6715.96     6587.21    104.14 o 
   3   5   6     1675.75     1607.13     56.14 o 
   4   5   6      867.23      772.07     54.11 o 
   5   5   6     3658.44     3734.15    120.35 o 
   6   5   6      192.44      262.37     30.21 o 
   7   5   6      800.68      707.06     33.89 o 
   8   5   6       57.80      129.75     51.11 o 
   9   5   6      245.92      272.74     32.47 o 
  10   5   6       44.54      111.86     38.11 o 
  11   5   6        0.84       96.32     82.56 o 
 -11   6   6      160.87      182.73     40.72 o 
  -9   6   6      385.19      425.48     62.92 o 
  -8   6   6       22.20       75.05     45.21 o 
  -7   6   6     2101.91     2118.75     91.86 o 
  -6   6   6      204.36      219.78     26.17 o 
  -5   6   6     3205.22     3329.71     32.53 o 
  -4   6   6       77.24       93.16     12.78 o 
  -3   6   6      299.89      206.27     13.88 o 
  -2   6   6       48.07       49.66     10.84 o 
  -1   6   6    12597.90    13465.78     65.93 o 
   0   6   6     5609.06     5190.57     81.20 o 
   1   6   6       91.71       62.21     27.52 o 
   2   6   6     2478.57     2311.67     33.52 o 
   3   6   6     3100.07     3003.14     54.25 o 
   4   6   6     1380.57     1407.30     20.67 o 
   5   6   6      159.56      160.08     36.15 o 
   6   6   6     2699.90     2695.41    117.24 o 
   8   6   6      113.62      120.68     23.63 o 
   9   6   6       14.69       39.32     33.42 o 
  10   6   6      344.58      379.48     86.51 o 
 -10   7   6       71.83       90.32     47.60 o 
  -9   7   6       29.97       84.28     74.70 o 
  -8   7   6      343.40      178.41    101.26 o 
  -7   7   6       59.70       82.28     28.27 o 
  -6   7   6     1835.30     1861.74     24.61 o 
  -5   7   6       10.99       42.03     20.12 o 
  -4   7   6     2070.70     2080.07     33.69 o 
  -3   7   6        1.01       40.18     22.61 o 
  -2   7   6     4456.00     4241.28    100.76 o 
  -1   7   6     3037.76     3101.00     39.46 o 
   0   7   6      146.11      188.75     35.39 o 
   1   7   6      715.92      627.17     16.72 o 
   2   7   6     3461.31     3444.16     29.82 o 
   3   7   6     1455.21     1405.74     53.16 o 
   4   7   6      506.27      419.09     19.28 o 
   5   7   6     1610.91     1670.33     27.91 o 
   6   7   6       32.64       87.74     42.27 o 
   7   7   6       64.07       65.94     65.86 o 
   9   7   6      312.03      269.37     41.83 o 
  10   7   6       92.30      104.19     76.67 o 
 -10   8   6       63.54      170.29     48.17 o 
  -9   8   6       31.35       51.11     80.60 o 
  -8   8   6       99.73      150.50     54.06 o 
  -7   8   6       27.52      196.58     70.77 o 
  -6   8   6       48.93       51.11     17.69 o 
  -5   8   6      756.35      724.53     30.49 o 
  -4   8   6      189.88      192.68     21.42 o 
  -3   8   6      930.19      890.38     29.51 o 
  -2   8   6      623.34      648.11     12.83 o 
  -1   8   6      174.98      124.83     27.53 o 
   0   8   6      493.23      542.84     33.44 o 
   1   8   6      310.54      232.88     11.61 o 
   2   8   6      401.46      365.54     21.63 o 
   3   8   6      866.46      894.45     60.99 o 
   4   8   6     1683.41     1610.75     23.67 o 
   5   8   6      115.51       74.23     17.90 o 
   6   8   6     3561.72     3599.92    125.18 o 
   7   8   6       16.25       97.36     40.85 o 
   8   8   6      535.05      622.49     34.02 o 
   9   8   6       12.15      104.19     74.70 o 
  10   8   6      269.89      274.01     49.60 o 
  -9   9   6       93.78      114.30     43.25 o 
  -8   9   6      302.69      361.90     50.14 o 
  -7   9   6      112.53      122.33     36.82 o 
  -6   9   6      492.85      569.40     48.18 o 
  -5   9   6       24.36       55.04     31.45 o 
  -4   9   6      896.80      949.88     47.21 o 
  -2   9   6     1797.84     1891.39     48.24 o 
  -1   9   6     1142.04     1168.69     59.04 o 
   0   9   6     1500.06     1529.24     11.14 o 
   1   9   6     2305.95     2290.70     33.49 o 
   2   9   6     1200.10     1189.76     48.22 o 
   3   9   6      859.90      903.07     33.44 o 
   4   9   6      219.24      232.65     54.07 o 
   5   9   6     1148.82     1202.66     43.29 o 
   6   9   6      285.55      315.53     30.35 o 
   7   9   6      598.77      596.90     41.69 o 
   8   9   6       28.64       27.52     70.77 o 
   9   9   6      357.33      364.73     70.78 o 
  -9  10   6      250.25      233.31     33.34 o 
  -8  10   6        0.26      184.78     76.67 o 
  -7  10   6     1715.41     1640.76     92.50 o 
  -6  10   6        0.01       60.94     25.56 o 
  -5  10   6      501.79      493.79     39.61 o 
  -4  10   6        3.13       25.56     51.11 o 
  -3  10   6     1738.03     1777.86     25.06 o 
  -2  10   6       19.97       32.14     33.42 o 
  -1  10   6      228.53      214.23     15.73 o 
   0  10   6     2617.83     2556.49     65.02 o 
   1  10   6      847.82      875.34     20.66 o 
   2  10   6     2021.61     1956.58     56.12 o 
   3  10   6      937.23      896.35     46.32 o 
   4  10   6        5.83       78.63     27.52 o 
   5  10   6        4.75       31.45     19.66 o 
   6  10   6      186.62      206.20     47.18 o 
   8  10   6      563.02      533.31     33.63 o 
   9  10   6        6.38      129.32     65.85 o 
  -8  11   6      191.39      232.84     46.20 o 
  -7  11   6      156.29      215.39     25.54 o 
  -6  11   6     1274.78     1329.91     50.77 o 
  -5  11   6       28.30       45.67     20.30 o 
  -4  11   6     1062.22      982.17     64.92 o 
  -3  11   6      155.94      170.25     14.75 o 
  -2  11   6      107.06      130.14     12.73 o 
  -1  11   6      129.99      110.78     11.12 o 
   0  11   6      377.53      373.33     20.65 o 
   1  11   6     2478.90     2484.62     41.37 o 
   2  11   6      480.99      509.33     45.23 o 
   3  11   6     1391.30     1348.36     19.12 o 
   4  11   6       13.52       55.04     39.32 o 
   5  11   6      884.18      880.65     37.37 o 
   6  11   6        2.25        7.86     43.25 o 
   7  11   6      438.62      414.74     38.34 o 
   8  11   6       95.16      110.16     38.55 o 
  -8  12   6        4.57       23.95     46.91 o 
  -7  12   6      251.81      264.55     35.83 o 
  -6  12   6        0.98       25.56     27.52 o 
  -5  12   6      506.84      507.81     48.18 o 
  -4  12   6      151.09      131.69     25.74 o 
  -3  12   6      589.58      622.51     21.63 o 
  -2  12   6      137.52      128.11     12.78 o 
  -1  12   6      438.23      406.67     24.58 o 
   0  12   6      219.10      229.52     26.54 o 
   1  12   6      238.80      229.45     11.58 o 
   2  12   6     2856.04     3061.06     47.28 o 
   3  12   6      193.10      144.41     35.43 o 
   4  12   6      878.91      836.13     26.51 o 
   5  12   6        4.30       19.66     19.66 o 
   6  12   6       59.81       59.22     20.23 o 
   7  12   6       43.28       58.97     46.20 o 
   8  12   6      345.35      335.58     35.89 o 
  -7  13   6       51.57       15.73     27.52 o 
  -6  13   6      400.06      412.89     32.37 o 
  -5  13   6        5.91       48.41     30.47 o 
  -4  13   6      419.69      460.12     19.63 o 
  -3  13   6      518.14      477.85     17.11 o 
  -2  13   6      700.41      656.42     17.70 o 
  -1  13   6       10.91       24.19     32.44 o 
   0  13   6      526.12      562.01     37.36 o 
   1  13   6      321.53      321.12     21.63 o 
   2  13   6       13.35       55.52     49.14 o 
   3  13   6      647.31      632.01     34.02 o 
   4  13   6        0.36        0.00     60.94 o 
   5  13   6      396.81      414.02     35.51 o 
   6  13   6        0.54       58.11     26.54 o 
   7  13   6      489.18      400.97     41.44 o 
  -6  14   6        0.10        7.86     21.62 o 
  -5  14   6      348.94      328.71     19.10 o 
  -4  14   6       37.48       37.35     15.73 o 
  -3  14   6     1130.40     1099.78     56.07 o 
  -2  14   6      292.34      312.62     35.39 o 
  -1  14   6      187.73      189.31     17.69 o 
   0  14   6      125.78      103.99     28.51 o 
   1  14   6      761.17      726.64     14.50 o 
   2  14   6        2.24       43.25     31.45 o 
   3  14   6        0.59       74.70     58.97 o 
   4  14   6      224.39      203.29     28.72 o 
   5  14   6       10.60       55.70     51.11 o 
   6  14   6      172.46      197.53     25.02 o 
  -5  15   6        4.33       17.69     37.35 o 
  -4  15   6      373.63      289.19     42.27 o 
  -3  15   6       44.22       31.45     25.56 o 
  -2  15   6      246.07      177.01    104.20 o 
  -1  15   6       43.19      159.23     60.94 o 
   0  15   6     1372.65     1434.32     62.96 o 
   1  15   6      751.52      677.28     45.23 o 
   2  15   6      734.09      763.26     54.08 o 
   3  15   6       57.22       57.85     23.59 o 
   4  15   6       52.86      121.94     23.57 o 
  -3  16   6      262.22      112.23     22.61 o 
  -2  16   6      299.90      322.45     60.95 o 
  -1  16   6       80.25       96.33     53.08 o 
   1  16   6      379.33      342.12     41.29 o 
   2  16   6      116.89       66.88     13.25 o 
 -11   1   7       11.82       47.27     41.28 o 
  -9   1   7      102.68       90.43     66.84 o 
  -8   1   7       66.76       94.36     64.87 o 
  -7   1   7      102.07      134.84     31.60 o 
  -6   1   7      228.58      249.40     26.50 o 
  -5   1   7      115.14      130.45     17.44 o 
  -4   1   7     3618.06     4071.12     72.09 o 
  -3   1   7     1981.11     2246.97     60.14 o 
  -2   1   7      359.84      320.74      9.84 o 
  -1   1   7     1098.74     1335.36     31.52 o 
   0   1   7     1270.10     1433.44     17.87 o 
   1   1   7     2018.29     1844.38     48.36 o 
   2   1   7        6.36       28.08     14.15 o 
   3   1   7     2965.78     3417.11     58.25 o 
   4   1   7     1845.56     1878.03     36.45 o 
   5   1   7      141.33      199.67     41.29 o 
   6   1   7       91.53      130.50     27.80 o 
   7   1   7       37.45       98.26     36.37 o 
   8   1   7      330.68      256.60     43.78 o 
   9   1   7       33.47       60.50     32.83 o 
  10   1   7       30.74      119.91     43.25 o 
 -11   2   7        0.19       36.92     56.79 o 
 -10   2   7      177.20      124.70     42.48 o 
  -9   2   7      196.26      204.23     60.95 o 
  -8   2   7       39.82       71.18     25.44 o 
  -7   2   7       67.84       66.84     41.28 o 
  -6   2   7       78.49       70.34     16.65 o 
  -5   2   7      448.40      421.71     65.89 o 
  -4   2   7      354.17      359.88     27.07 o 
  -3   2   7      452.88      577.06     68.85 o 
  -2   2   7      870.83      769.43     11.81 o 
  -1   2   7      189.01      256.02      9.83 o 
   0   2   7      906.98     1156.79     23.63 o 
   1   2   7      255.31      238.55     15.73 o 
   2   2   7     1859.69     2075.05     40.27 o 
   3   2   7      150.26      136.42     26.54 o 
   4   2   7    13966.81    15034.95     34.00 o 
   5   2   7     1111.66     1151.21     86.60 o 
   6   2   7        0.04       52.97     25.97 o 
   7   2   7       40.47       98.06     25.01 o 
   8   2   7       11.37       19.66     31.45 o 
   9   2   7       73.53       35.54     30.84 o 
  10   2   7        2.12       63.82     46.15 o 
  11   2   7        1.63      102.22     82.56 o 
 -11   3   7        0.75      114.01     86.49 o 
 -10   3   7      108.71       41.86     34.46 o 
  -9   3   7       50.18      141.54     33.42 o 
  -8   3   7      216.39      236.95     57.02 o 
  -7   3   7      107.88       94.37     37.35 o 
  -6   3   7      346.34      235.36     43.26 o 
  -5   3   7      105.78      173.69     26.54 o 
  -4   3   7        3.22       35.38     13.76 o 
  -3   3   7       18.14       42.81     11.75 o 
  -2   3   7      508.01      512.02     10.72 o 
  -1   3   7      673.84      766.87     15.74 o 
   0   3   7     2043.20     2000.71     44.39 o 
   1   3   7       38.22       38.32      9.17 o 
   2   3   7     2751.97     2733.82     14.81 o 
   3   3   7      601.96      519.13     60.99 o 
   4   3   7        5.86       13.76     29.49 o 
   5   3   7      491.57      537.26     59.99 o 
   6   3   7      334.67      252.25     51.13 o 
   7   3   7      268.00      305.49     41.29 o 
   8   3   7       78.61      130.60     32.44 o 
   9   3   7      199.12      138.52     37.45 o 
  10   3   7        1.31       68.80     78.63 o 
  11   3   7        1.00      139.57     57.01 o 
 -11   4   7        1.74       82.56     76.67 o 
 -10   4   7        0.26       57.01     49.14 o 
  -9   4   7       36.05       73.52     40.30 o 
  -8   4   7       89.33       75.16     35.82 o 
  -7   4   7      417.52      429.51     88.49 o 
  -6   4   7      208.49      203.96     66.85 o 
  -5   4   7      844.95      886.77     29.51 o 
  -4   4   7     2148.83     1915.12     29.81 o 
  -3   4   7     1184.58     1275.99     72.85 o 
  -2   4   7      221.55      227.33     10.82 o 
  -1   4   7     5303.18     5420.08     51.53 o 
   0   4   7     6338.23     6887.86     33.70 o 
   1   4   7      224.43      286.33     13.06 o 
   2   4   7       99.32       63.41     16.71 o 
   3   4   7      100.17      135.66     15.73 o 
   4   4   7       59.58       51.84     18.73 o 
   5   4   7      156.36      181.40     24.91 o 
   6   4   7       13.49       66.84     31.45 o 
   7   4   7      177.39      213.07     45.22 o 
   8   4   7        0.16       58.97     55.04 o 
   9   4   7       53.82       37.96     33.34 o 
  10   4   7        8.74       35.63     55.39 o 
  11   4   7       12.97       82.56     62.91 o 
 -11   5   7      138.95       98.30     64.88 o 
 -10   5   7      150.79      208.78     35.34 o 
  -8   5   7        0.01       37.18     39.59 o 
  -7   5   7       40.98       62.17     26.87 o 
  -6   5   7      478.50      497.33     24.07 o 
  -5   5   7        4.08       11.79     15.73 o 
  -4   5   7      390.88      389.34     35.40 o 
  -3   5   7      634.87      677.95     17.45 o 
  -2   5   7      602.78      652.13     10.82 o 
  -1   5   7     2750.74     2790.37    227.92 o 
   0   5   7       20.02       51.11     19.66 o 
   1   5   7     2992.49     3364.83     32.57 o 
   2   5   7     1061.21     1078.54     28.83 o 
   3   5   7      388.79      306.17     11.28 o 
   4   5   7       41.58       27.82     19.66 o 
   5   5   7      244.73      282.90     19.28 o 
   6   5   7       89.23      139.58     35.39 o 
   7   5   7        0.64       49.14     21.68 o 
   8   5   7        0.01       30.27     29.44 o 
   9   5   7       77.35      163.66     47.18 o 
  10   5   7        3.53       66.84     51.11 o 
  11   5   7        3.43      151.36    131.71 o 
 -10   6   7       28.06       23.59     51.11 o 
  -9   6   7        5.18       62.90     53.08 o 
  -8   6   7      113.16       74.87     51.11 o 
  -6   6   7        9.07       66.84     53.08 o 
  -5   6   7        5.64       39.08     27.52 o 
  -4   6   7      103.31      114.18     20.71 o 
  -3   6   7     2541.98     2621.66     85.75 o 
  -2   6   7       27.04       48.35      7.65 o 
  -1   6   7      267.59      287.10     19.66 o 
   0   6   7     4196.37     4495.93     37.55 o 
   1   6   7      210.19      207.01     15.73 o 
   2   6   7      165.22      144.49     14.16 o 
   3   6   7       89.49       42.13     18.68 o 
   4   6   7      313.08      333.96     21.52 o 
   5   6   7        0.65       31.29     22.25 o 
   6   6   7       76.02       93.95     43.25 o 
   7   6   7      109.67      132.01     31.59 o 
   8   6   7      127.43      115.51     30.47 o 
   9   6   7        0.19       76.97     34.45 o 
  10   6   7        8.32       98.29     64.87 o 
 -10   7   7       69.06       73.99     43.64 o 
  -9   7   7       30.82       53.08     41.28 o 
  -8   7   7      214.22      206.88     35.39 o 
  -7   7   7      169.91      152.95     45.22 o 
  -6   7   7      132.32      192.04     20.92 o 
  -5   7   7       26.53       73.47     38.33 o 
  -4   7   7        3.29       37.35     21.62 o 
  -3   7   7      680.22      765.29     19.67 o 
  -2   7   7     1516.74     1728.69     47.26 o 
  -1   7   7     1092.00     1013.62     45.27 o 
   0   7   7      133.57      149.42     37.36 o 
   1   7   7       54.07       63.16     23.59 o 
   2   7   7      741.36      868.93     62.96 o 
   3   7   7       48.27       50.97     16.94 o 
   4   7   7      681.98      727.28     22.62 o 
   5   7   7      143.92      212.35     32.44 o 
   6   7   7      605.23      558.48     29.72 o 
   7   7   7      149.63      168.39     38.34 o 
   8   7   7       52.03      115.98     62.91 o 
   9   7   7        0.12      192.65     74.70 o 
  10   7   7        8.15       53.20     35.50 o 
 -10   8   7      132.63       68.72     86.50 o 
  -9   8   7       14.86       44.46     30.06 o 
  -8   8   7       11.32       19.66     31.45 o 
  -7   8   7      262.79      230.38     43.26 o 
  -6   8   7      381.58      378.46     21.25 o 
  -4   8   7       94.65      112.07     15.20 o 
  -3   8   7      162.88      163.25     10.81 o 
  -2   8   7     1073.30     1069.11     17.21 o 
  -1   8   7      184.87      224.14     25.56 o 
   0   8   7      229.81      212.35     37.36 o 
   1   8   7      162.19      135.80      5.83 o 
   2   8   7      137.30      124.05     13.76 o 
   3   8   7      141.66      136.00     25.56 o 
   4   8   7      320.13      298.51     30.48 o 
   5   8   7      130.84      118.73     25.29 o 
   6   8   7      868.72      792.64     23.61 o 
   7   8   7      225.18      214.15     33.34 o 
   8   8   7        9.90       99.57     31.27 o 
   9   8   7       25.28      167.09     51.11 o 
  -9   9   7        0.01       86.33     54.06 o 
  -8   9   7       55.27       80.16     49.15 o 
  -7   9   7      107.05      102.41     39.32 o 
  -6   9   7      121.68      168.74     23.45 o 
  -5   9   7       16.41       43.25     57.01 o 
  -4   9   7       16.17       22.04     14.98 o 
  -3   9   7     1222.16     1295.84     51.17 o 
  -2   9   7       16.85       22.89     11.38 o 
  -1   9   7      433.82      369.72     86.53 o 
   1   9   7       16.67        9.83      7.86 o 
   2   9   7       57.53       74.66     11.34 o 
   3   9   7       31.09       18.05     15.10 o 
   4   9   7      325.37      312.04     90.45 o 
   5   9   7      506.16      568.17     38.22 o 
   6   9   7        0.06       94.36     58.97 o 
   7   9   7      467.74      404.72     58.01 o 
   8   9   7       96.55      144.09     43.90 o 
   9   9   7       17.62       60.44     43.77 o 
  -9  10   7       32.64       13.76     49.15 o 
  -8  10   7       58.46       88.46     55.04 o 
  -7  10   7       36.66       44.32     28.87 o 
  -6  10   7       61.78       99.27     24.70 o 
  -5  10   7        5.64       72.73     57.01 o 
  -4  10   7       59.87       50.69     23.59 o 
  -2  10   7       11.61       24.06      9.38 o 
  -1  10   7      474.59      650.94     86.53 o 
   0  10   7      502.41      497.56     37.37 o 
   1  10   7       43.52       39.17     38.33 o 
   2  10   7        3.53       25.56     11.79 o 
   3  10   7      539.91      582.13     13.06 o 
   4  10   7      264.32      263.28     15.42 o 
   5  10   7      105.69      114.36     32.65 o 
   6  10   7      187.75      255.26     23.78 o 
   7  10   7       92.35       60.02     32.47 o 
   8  10   7       73.32       70.77     31.45 o 
   9  10   7        0.36      163.16    104.19 o 
  -8  11   7        7.47        5.90     53.08 o 
  -7  11   7      389.75      328.42     24.00 o 
  -6  11   7       15.56       96.32     68.80 o 
  -5  11   7        7.23       70.77     62.90 o 
  -4  11   7       12.19       24.81     15.16 o 
  -3  11   7      199.50      219.23     24.18 o 
  -2  11   7       63.69       35.39      7.86 o 
  -1  11   7        8.42       72.73     45.21 o 
   0  11   7      130.52      173.01     55.05 o 
   1  11   7       43.11       52.19     21.62 o 
   2  11   7        0.47       15.01     11.51 o 
   3  11   7        7.41       17.69     15.73 o 
   4  11   7       75.16       90.63     26.19 o 
   5  11   7        7.48       62.91     33.42 o 
   6  11   7      887.61      799.07     27.82 o 
   8  11   7       18.36        1.97     74.70 o 
  -8  12   7       41.62       50.56     26.44 o 
  -7  12   7        3.64       23.59     47.18 o 
  -6  12   7       38.92       67.82     26.41 o 
  -5  12   7        3.05       58.97     37.35 o 
  -4  12   7        8.39       17.20     14.92 o 
  -3  12   7       10.99        7.86     15.73 o 
  -2  12   7       68.25       35.39     55.04 o 
   0  12   7      137.80      151.38     37.35 o 
   1  12   7       14.70        9.83      3.93 o 
   2  12   7      603.36      615.40     50.15 o 
   3  12   7       33.22       33.84     23.32 o 
   5  12   7       15.15        5.90     35.38 o 
   6  12   7       13.77       58.97     43.25 o 
   7  12   7       38.36       92.66     39.17 o 
  -7  13   7       28.23       55.04     58.97 o 
  -5  13   7       33.55       58.58     39.32 o 
  -4  13   7        0.60       55.04     41.28 o 
  -3  13   7       49.71       58.13     17.69 o 
  -2  13   7      574.76      582.10     47.20 o 
  -1  13   7      161.55      204.46     39.32 o 
   0  13   7      196.24      151.39     31.46 o 
   2  13   7      198.71      179.02     23.59 o 
   3  13   7       98.44       89.13     22.00 o 
   4  13   7       49.38       35.08     21.09 o 
   5  13   7        2.48       23.59     27.52 o 
   6  13   7        7.35       29.32     31.61 o 
   7  13   7        7.41        1.97     39.32 o 
  -6  14   7        1.66       96.32     76.67 o 
  -5  14   7       22.73       59.75     56.03 o 
  -3  14   7       35.04       32.24     32.44 o 
  -2  14   7      145.13      237.88     90.43 o 
  -1  14   7      151.23       94.37     41.29 o 
   2  14   7      154.61      139.58     21.90 o 
   3  14   7      126.37      126.27     25.56 o 
   4  14   7       14.44       29.14     29.76 o 
   5  14   7       45.84      102.22     37.35 o 
   6  14   7       17.21      135.64     74.70 o 
  -4  15   7       35.36       51.11     11.79 o 
  -3  15   7       98.46      159.24     80.60 o 
  -2  15   7       15.20       51.11     66.84 o 
  -1  15   7        2.84       88.46     39.32 o 
   0  15   7       36.16       45.21     53.08 o 
   2  15   7       51.39       27.86      4.91 o 
   3  15   7      124.36      100.49     13.76 o 
   4  15   7      139.64      106.94     29.09 o 
  -2  16   7      103.66      173.00     55.05 o 
   2  16   7       43.61      110.09     47.18 o 
 -11   0   8      211.77      233.96     47.18 o 
 -10   0   8       32.19       27.52     70.77 o 
  -9   0   8      457.97      448.34     41.29 o 
  -8   0   8      346.79      332.31     57.02 o 
  -7   0   8      453.96      523.10     25.57 o 
  -6   0   8      553.29      509.41     62.94 o 
  -5   0   8     5194.19     5595.17     63.27 o 
  -4   0   8     2821.42     2613.98     43.40 o 
  -3   0   8     1022.33     1059.17     17.72 o 
  -1   0   8     1583.71     1646.22     23.66 o 
   0   0   8     9738.02     9894.08    196.20 o 
   1   0   8     3775.04     3475.60     49.48 o 
   2   0   8      855.42      732.29     15.75 o 
   3   0   8     1457.25     1532.56     21.67 o 
   4   0   8       69.96      121.89     21.63 o 
   5   0   8     1004.43     1031.19     53.13 o 
   6   0   8     1585.41     1610.45     78.75 o 
   7   0   8     1434.35     1180.92     57.08 o 
   9   0   8     1112.63     1143.02     94.43 o 
  10   0   8        0.75      115.98     55.04 o 
  11   0   8      299.64      332.28     86.51 o 
 -11   1   8        0.92       26.88     29.86 o 
 -10   1   8      233.58      260.38     47.27 o 
  -9   1   8      193.06      242.18     40.73 o 
  -8   1   8      561.81      579.19     49.05 o 
  -7   1   8     1007.59     1108.21     33.44 o 
  -6   1   8      585.19      699.60     58.02 o 
  -5   1   8        8.97       52.00     27.31 o 
  -4   1   8     3229.97     3226.06     26.28 o 
  -3   1   8     1031.17     1126.17     28.55 o 
  -2   1   8      366.09      364.42      9.39 o 
  -1   1   8     5525.81     5619.50     95.30 o 
   0   1   8      617.52      636.78     18.70 o 
   1   1   8      444.45      457.80     16.00 o 
   2   1   8     1715.65     1666.60     57.17 o 
   3   1   8    11001.47    11236.60    104.80 o 
   4   1   8        2.53       47.18     21.24 o 
   5   1   8      349.13      392.69     34.60 o 
   6   1   8      300.04      316.58     27.87 o 
   7   1   8      733.59      699.14     51.58 o 
   8   1   8      945.51     1002.49     29.46 o 
   9   1   8      148.39      127.18     35.82 o 
  10   1   8      416.46      431.65     48.62 o 
  11   1   8        6.65       78.63     58.97 o 
 -11   2   8      223.80      202.34     34.18 o 
  -9   2   8      560.58      556.14     72.76 o 
  -8   2   8      328.99      232.57     45.22 o 
  -7   2   8      870.26      792.64     86.56 o 
  -6   2   8      981.44      974.08     39.35 o 
  -5   2   8     3467.14     3246.52     61.14 o 
  -4   2   8     3233.59     3242.10    112.49 o 
  -3   2   8       12.21       41.28     29.49 o 
  -2   2   8     6558.83     6248.09     53.87 o 
  -1   2   8     2483.01     2423.97     24.72 o 
   0   2   8     1061.48      882.12     21.77 o 
   1   2   8     1658.09     1797.14     11.47 o 
   2   2   8     8676.37     8271.89    203.18 o 
   3   2   8     5819.39     5791.44     90.61 o 
   4   2   8     6752.44     6566.49     59.11 o 
   5   2   8        2.28       17.80     24.90 o 
   6   2   8      432.20      496.61     24.07 o 
   7   2   8      168.48      137.90     78.64 o 
   8   2   8      735.88      694.57     28.28 o 
   9   2   8      492.22      418.80     97.34 o 
  10   2   8       28.78      100.65     52.00 o 
  11   2   8      114.17      123.01     66.51 o 
 -10   3   8      264.66      265.03     37.10 o 
  -8   3   8     1150.25     1086.02     80.67 o 
  -7   3   8      156.31      148.44     23.22 o 
  -6   3   8     1567.23     1483.47     48.23 o 
  -5   3   8     2959.87     2896.65    136.06 o 
  -4   3   8      171.75      208.26     21.63 o 
  -3   3   8     5900.07     5875.29    128.77 o 
  -2   3   8     1346.06     1429.37     63.03 o 
  -1   3   8    16714.32    16642.84     67.53 o 
   0   3   8       19.51       22.28      7.03 o 
   1   3   8     4682.81     4186.59     15.94 o 
   2   3   8       75.39      126.88     33.42 o 
   3   3   8     8996.02     8927.23     24.59 o 
   4   3   8     4601.60     4709.31     38.54 o 
   5   3   8     2561.83     2472.57     27.59 o 
   6   3   8      656.33      664.16     49.17 o 
   7   3   8      177.42      215.01     47.19 o 
   8   3   8      195.87      182.94     52.10 o 
   9   3   8      172.94       87.65     45.32 o 
  10   3   8      287.70      206.31     48.27 o 
  11   3   8        1.27       25.42     60.74 o 
 -11   4   8      107.08      108.31     77.65 o 
 -10   4   8       28.84       78.63     53.08 o 
  -9   4   8     1330.72     1414.75     36.40 o 
  -7   4   8     1147.09     1081.99     50.17 o 
  -6   4   8      826.36      713.94     57.05 o 
  -5   4   8      345.60      297.29     20.23 o 
  -4   4   8     2777.47     2803.13     41.83 o 
  -3   4   8      523.83      518.00     22.69 o 
  -2   4   8     3467.20     3235.94     15.80 o 
  -1   4   8       18.61       21.62      7.86 o 
   0   4   8    14025.28    13508.12     78.50 o 
   1   4   8        0.06        3.93      3.93 o 
   2   4   8    14373.95    14009.41     63.63 o 
   3   4   8      281.48      375.82     35.40 o 
   4   4   8       31.62       62.60     21.62 o 
   5   4   8     2843.16     2712.36     55.82 o 
   6   4   8      368.08      353.86     33.42 o 
   7   4   8      624.36      651.86     42.55 o 
   8   4   8      454.49      547.90     33.63 o 
   9   4   8      281.26      305.46     49.15 o 
  10   4   8        6.95       66.00     44.87 o 
  11   4   8       90.88      145.48     88.46 o 
 -11   5   8       68.88       94.62     43.25 o 
 -10   5   8       83.53       70.77     34.01 o 
  -9   5   8       25.89       38.52     45.81 o 
  -8   5   8      689.06      732.22     54.09 o 
  -7   5   8      381.59      379.00     22.16 o 
  -6   5   8       61.15       41.77     16.00 o 
  -5   5   8     3300.64     3690.63    154.80 o 
  -4   5   8     1441.60     1503.99     26.58 o 
  -3   5   8     1917.91     1999.41     22.91 o 
  -2   5   8      563.84      570.48     16.01 o 
  -1   5   8    12876.12    12386.11    301.83 o 
   0   5   8      592.91      491.83     43.28 o 
   1   5   8     5185.69     5679.27     31.67 o 
   2   5   8     1754.65     2013.99     53.40 o 
   3   5   8     3120.74     3023.06     76.02 o 
   4   5   8      388.62      322.10     20.31 o 
   5   5   8      308.00      300.36     23.60 o 
   6   5   8     1411.38     1407.60     43.32 o 
   7   5   8      929.10     1015.66     23.53 o 
   8   5   8      168.76      190.82     27.87 o 
   9   5   8       70.01       59.06     37.35 o 
  10   5   8      201.73      134.90     53.74 o 
 -10   6   8       57.38      135.06     54.06 o 
  -9   6   8      612.06      669.99     89.48 o 
  -8   6   8      476.91      436.55     56.20 o 
  -7   6   8       58.09       43.25     39.32 o 
  -6   6   8      720.42      765.01     49.36 o 
  -5   6   8      589.57      652.70     26.20 o 
  -4   6   8     2641.67     2728.34     95.59 o 
  -3   6   8     2236.03     2207.60     33.70 o 
  -2   6   8     6135.10     6053.42    189.05 o 
  -1   6   8     4089.77     4308.30     37.53 o 
   0   6   8     5212.29     4984.99     59.35 o 
   1   6   8      911.08      930.11     16.73 o 
   2   6   8     1897.35     1845.31     36.45 o 
   3   6   8     1058.00     1162.32     66.91 o 
   4   6   8     4259.33     4509.72     93.76 o 
   5   6   8      705.14      637.32     27.40 o 
   6   6   8      671.62      696.36     67.86 o 
   7   6   8      374.42      369.19     35.28 o 
   8   6   8      386.15      419.56     42.47 o 
   9   6   8       35.12       93.07     34.79 o 
  10   6   8        0.23       70.77     37.35 o 
 -10   7   8       82.36      128.67     62.91 o 
  -9   7   8       42.91       94.61     58.97 o 
  -8   7   8      755.66      690.47     50.04 o 
  -7   7   8      447.74      425.33     35.00 o 
  -6   7   8       96.02      166.10     41.63 o 
  -5   7   8      453.81      471.51     21.52 o 
  -4   7   8      731.81      744.55     13.09 o 
  -3   7   8      112.75       70.67     21.63 o 
  -2   7   8     1635.96     1696.90     35.44 o 
  -1   7   8     4313.88     4088.28     35.55 o 
   0   7   8      100.52      204.46     43.25 o 
   1   7   8      430.52      397.27     39.33 o 
   2   7   8       10.35       37.89     22.61 o 
   3   7   8     2670.25     2725.37     51.24 o 
   4   7   8      220.73      220.44     18.68 o 
   5   7   8     1309.70     1346.30     51.17 o 
   6   7   8      730.25      866.12     31.63 o 
   7   7   8      431.45      444.07     28.32 o 
   8   7   8      160.20      193.65     32.59 o 
   9   7   8       81.14      110.27     45.81 o 
  10   7   8      190.19      261.03     52.12 o 
 -10   8   8        2.64       17.69     37.35 o 
  -9   8   8      234.93      144.52     80.61 o 
  -8   8   8       57.07      120.23     38.85 o 
  -7   8   8      127.62      138.46     29.74 o 
  -6   8   8      634.21      627.27     67.85 o 
  -5   8   8      440.83      413.97     16.14 o 
  -4   8   8      292.55      256.78     17.34 o 
  -3   8   8      932.99      997.60     26.52 o 
  -2   8   8     6366.57     5992.73    177.02 o 
  -1   8   8       93.29       72.74     43.25 o 
   0   8   8     3605.60     3547.31     67.08 o 
   1   8   8       15.28       60.94     29.49 o 
   2   8   8      659.09      648.15     15.30 o 
   3   8   8       23.60       39.32      9.83 o 
   4   8   8     2358.83     2490.08     54.37 o 
   6   8   8      974.60      987.08     31.28 o 
   7   8   8       85.18       62.91     27.52 o 
   8   8   8      234.13      205.41     53.81 o 
   9   8   8      149.56      220.76     54.33 o 
  -9   9   8      106.78       73.62     47.60 o 
  -8   9   8      251.40      274.75     34.83 o 
  -7   9   8      521.83      538.31     38.35 o 
  -6   9   8      232.05      198.32     18.25 o 
  -5   9   8      591.79      605.61     39.33 o 
  -4   9   8      344.98      355.20     20.38 o 
  -3   9   8       22.46       42.77     21.62 o 
  -1   9   8     2262.88     2198.38     39.40 o 
   0   9   8       35.26       41.28     21.62 o 
   1   9   8     1715.34     1701.11     35.44 o 
   2   9   8      123.41      133.24     31.46 o 
   3   9   8     1114.09     1110.26     23.61 o 
   4   9   8       27.97       38.90     15.99 o 
   5   9   8      489.41      516.52     22.61 o 
   6   9   8      336.63      315.46     51.65 o 
   7   9   8       80.66      117.77     29.09 o 
   8   9   8      454.96      413.35     50.00 o 
   9   9   8      124.07       68.05     44.78 o 
  -9  10   8      142.54       95.72     58.98 o 
  -8  10   8       29.46      104.19     76.67 o 
  -7  10   8      597.49      567.32     52.11 o 
  -6  10   8      416.65      439.37     32.44 o 
  -5  10   8     1519.95     1423.43     41.12 o 
  -4  10   8       99.67      170.22     24.25 o 
  -3  10   8      967.60     1017.76    148.53 o 
  -2  10   8      637.37      739.52     31.47 o 
  -1  10   8       91.84      110.09     41.28 o 
   0  10   8      936.79      977.78     43.28 o 
   1  10   8      190.83      220.20     45.22 o 
   2  10   8      889.16      825.93      7.87 o 
   3  10   8       79.04       92.31     36.37 o 
   4  10   8      394.02      359.40     37.46 o 
   5  10   8      419.65      437.94     25.78 o 
   6  10   8      171.59      131.05     38.34 o 
   7  10   8      747.05      727.18    120.95 o 
   8  10   8       80.87       48.03     36.35 o 
   9  10   8      176.34      150.79     54.78 o 
  -8  11   8      131.51      175.11     89.45 o 
  -7  11   8       27.07       80.60     72.73 o 
  -6  11   8      296.50      287.76     36.75 o 
  -5  11   8     1238.69     1142.39     32.63 o 
  -4  11   8      609.21      647.80     23.23 o 
  -3  11   8      328.35      430.61     47.19 o 
  -1  11   8      204.36      312.61     39.32 o 
   0  11   8        0.14       11.79     25.56 o 
   1  11   8     1181.24      995.61     53.13 o 
   2  11   8      387.48      361.43     69.81 o 
   3  11   8      724.48      821.30     24.57 o 
   4  11   8      431.28      433.54     45.23 o 
   5  11   8      364.36      376.21     45.82 o 
   6  11   8      161.71      149.41     64.88 o 
   7  11   8      370.00      370.13     30.16 o 
   8  11   8      108.50       93.25     35.27 o 
  -7  12   8      478.30      345.45     24.67 o 
  -6  12   8      253.13      271.77     54.07 o 
  -5  12   8      262.56      259.21     23.78 o 
  -4  12   8      834.24      965.87     57.04 o 
  -3  12   8       10.27       12.29     25.56 o 
  -2  12   8      303.97      332.29     35.39 o 
  -1  12   8      772.02      802.50     39.34 o 
   0  12   8      974.24     1050.49     35.41 o 
   1  12   8       27.85       27.52     39.32 o 
   2  12   8     1401.02     1260.59     44.28 o 
   3  12   8      247.64      215.81     18.15 o 
   4  12   8      746.41      769.27     43.50 o 
   5  12   8      414.79      428.68     33.83 o 
   6  12   8       86.05       97.61     31.88 o 
   7  12   8       92.85      153.15     32.44 o 
  -6  13   8      232.38      278.67     26.54 o 
  -5  13   8      251.08      268.05     22.55 o 
  -4  13   8      184.63      188.98     22.61 o 
  -3  13   8     1717.02     1297.89    293.24 o 
  -2  13   8       24.90       80.60     62.91 o 
  -1  13   8      514.04      401.16     57.03 o 
   0  13   8      586.94      709.94     90.46 o 
   1  13   8     1054.52     1142.96     76.72 o 
   2  13   8      169.42      173.01     76.67 o 
   3  13   8      505.95      474.22     71.78 o 
   4  13   8      103.65       99.77     16.94 o 
   5  13   8      125.57      128.82     32.44 o 
   6  13   8       28.75       35.38     29.49 o 
  -5  14   8      129.93      155.58     44.40 o 
  -4  14   8      340.93      276.97     21.69 o 
  -3  14   8      132.73      180.87     41.28 o 
  -2  14   8      632.39      694.21     37.37 o 
   0  14   8     1123.25     1160.68     76.72 o 
   1  14   8        0.03       55.04     60.94 o 
   2  14   8      254.21      188.75     72.75 o 
   3  14   8       73.28       52.30     15.16 o 
   4  14   8      115.98      164.78     26.54 o 
   5  14   8      109.69       88.28     19.16 o 
  -4  15   8       27.92       13.76      5.90 o 
  -3  15   8      254.31      292.95     43.25 o 
  -2  15   8        3.10       27.52     70.77 o 
  -1  15   8      104.19      173.00     55.05 o 
   1  15   8      886.99      875.26     74.74 o 
   3  15   8       86.96       97.29     66.84 o 
   4  15   8       21.05       88.46     47.18 o 
  -2  16   8      415.53      397.18     45.22 o 
   0  16   8      283.75      287.05     70.78 o 
   1  16   8       47.11       82.56     35.38 o 
 -11   1   9        8.54       80.71     46.55 o 
 -10   1   9        0.85       46.20     50.04 o 
  -9   1   9      113.52       51.79     40.03 o 
  -8   1   9      234.88      180.20     48.60 o 
  -7   1   9        1.51       60.94     53.08 o 
  -5   1   9        0.06       55.04     35.38 o 
  -4   1   9        4.29       55.04     27.52 o 
  -3   1   9      314.92      350.87     20.72 o 
  -2   1   9      733.95      739.95     14.08 o 
  -1   1   9      859.83      994.79      7.20 o 
   0   1   9     1022.97      978.98     17.72 o 
   1   1   9     1379.16     1339.75     30.54 o 
   2   1   9      766.21      819.48     18.89 o 
   3   1   9     3796.52     4148.98     54.33 o 
   4   1   9      513.04      532.59     16.72 o 
   6   1   9       99.06      129.75     45.22 o 
   7   1   9      156.00      157.87     28.28 o 
   8   1   9       31.33       21.62     60.94 o 
   9   1   9       71.29       57.01     49.15 o 
  10   1   9        0.02       21.62     43.25 o 
  11   1   9        1.38       57.01     45.21 o 
 -11   2   9        0.39       32.44     56.99 o 
 -10   2   9        8.34      111.45     51.45 o 
  -9   2   9        5.02       24.17     44.42 o 
  -8   2   9      252.40      273.91     45.16 o 
  -7   2   9      986.27      934.52     22.88 o 
  -6   2   9      106.90       71.98     35.39 o 
  -5   2   9        0.05       16.57     14.55 o 
  -4   2   9      940.43      834.05     32.47 o 
  -3   2   9      810.40      972.00     60.02 o 
  -2   2   9        1.52       15.73     19.66 o 
  -1   2   9      272.54      300.84     16.72 o 
   0   2   9     3949.43     4587.78     37.59 o 
   1   2   9     1685.11     1738.41     16.72 o 
   2   2   9     1179.11     1181.53     13.92 o 
   3   2   9       19.09        7.86     13.76 o 
   4   2   9     1913.57     2017.20     93.58 o 
   5   2   9      346.78      352.71     24.12 o 
   6   2   9      372.86      292.93     24.24 o 
   7   2   9      208.74      269.87     39.44 o 
   8   2   9       72.25       81.65     74.70 o 
   9   2   9       24.93       35.21     34.14 o 
  11   2   9        9.47      125.81     84.53 o 
 -11   3   9        0.77       62.67     34.67 o 
 -10   3   9       20.78      102.64     52.60 o 
  -9   3   9        2.44       37.35     47.18 o 
  -8   3   9       26.88       61.61     37.35 o 
  -7   3   9      929.45      912.17     95.41 o 
  -6   3   9      210.89      211.27     38.95 o 
  -5   3   9       11.98       17.69     23.59 o 
  -4   3   9      279.89      346.56     54.08 o 
  -3   3   9       78.72       76.19     26.54 o 
  -2   3   9      651.40      647.86     12.48 o 
  -1   3   9     2224.09     2386.00     41.42 o 
   0   3   9     2118.52     2077.34     22.93 o 
   1   3   9      162.32      130.58     26.54 o 
   2   3   9        4.52       23.59     11.79 o 
   3   3   9        4.87       27.91     19.63 o 
   4   3   9      858.63      919.62     47.22 o 
   5   3   9        1.19       17.18     16.37 o 
   6   3   9      225.82      202.30     23.59 o 
   7   3   9        6.61      102.22     47.18 o 
   9   3   9      137.39      172.98     48.42 o 
  10   3   9        2.39       60.94     68.80 o 
  11   3   9       10.73       25.56     86.49 o 
 -11   4   9       24.98      104.19     39.32 o 
  -9   4   9      114.48       43.25     43.25 o 
  -8   4   9       34.00       61.01     40.15 o 
  -7   4   9      281.84      258.54     31.17 o 
  -6   4   9        1.89       68.24     28.31 o 
  -5   4   9       48.64       73.92     23.59 o 
  -4   4   9       76.35      102.61     29.49 o 
  -3   4   9      621.01      554.76     18.66 o 
  -2   4   9      349.56      372.31     12.72 o 
  -1   4   9     3140.93     3355.95     81.93 o 
   0   4   9     3426.70     3585.04    394.02 o 
   1   4   9      146.73      146.67     14.55 o 
   2   4   9      207.50      228.99     28.51 o 
   3   4   9     1126.49     1117.78     28.54 o 
   4   4   9      418.24      389.79     52.12 o 
   5   4   9       70.45       51.91     16.84 o 
   6   4   9      707.40      686.14     33.44 o 
   7   4   9       75.09       39.32     25.78 o 
   8   4   9       85.41       95.54     35.99 o 
 -10   5   9       66.65      163.61     31.07 o 
  -7   5   9       89.56       57.31     34.52 o 
  -6   5   9        0.24       34.07     26.44 o 
  -5   5   9      132.31      132.05     23.15 o 
  -4   5   9       39.81       57.01     43.25 o 
  -3   5   9      429.83      435.46     11.19 o 
  -2   5   9      126.55      160.68     20.64 o 
  -1   5   9     3351.08     3410.16     99.69 o 
   0   5   9     1697.92     1713.89     35.46 o 
   1   5   9       20.90       74.70     33.42 o 
   2   5   9      338.41      383.71     12.72 o 
   3   5   9      128.42      120.28     10.71 o 
   4   5   9      222.86      198.90     18.59 o 
   5   5   9      587.37      488.65     25.83 o 
   6   5   9        4.14       58.97     25.56 o 
   7   5   9       26.54       60.94     23.59 o 
   8   5   9        0.20      101.07     40.24 o 
   9   5   9       26.17       78.84     49.15 o 
  10   5   9       17.33       13.76     86.49 o 
 -10   6   9       94.57       53.08     35.39 o 
  -9   6   9        3.71       57.79     34.40 o 
  -8   6   9      165.86      135.65     43.25 o 
  -7   6   9      579.21      474.48     37.77 o 
  -6   6   9      102.71      140.36     30.34 o 
  -5   6   9        9.11       23.59     25.56 o 
  -4   6   9       16.60       49.76     29.49 o 
  -3   6   9      230.23      225.32     17.70 o 
  -2   6   9      101.01       87.46      9.26 o 
  -1   6   9     1309.92     1500.16     21.66 o 
   0   6   9      198.07      279.20     84.55 o 
   1   6   9       21.11       25.56      1.97 o 
   2   6   9       63.17       81.29     11.30 o 
   3   6   9      453.39      489.23     12.78 o 
   4   6   9       57.75       37.13     22.00 o 
   5   6   9       44.49       85.70     33.42 o 
   6   6   9       15.31       17.69     21.56 o 
   8   6   9        0.22       25.68     43.45 o 
  10   6   9        0.17        7.86     70.77 o 
 -10   7   9       77.66       85.42     34.51 o 
  -9   7   9        1.95       52.30     65.85 o 
  -8   7   9        0.12       33.42     37.35 o 
  -7   7   9      351.48      272.14     29.45 o 
  -6   7   9       18.84       60.94     35.38 o 
  -5   7   9      394.45      404.07     17.92 o 
  -4   7   9      736.54      730.30     25.57 o 
  -3   7   9       90.53      114.80     12.78 o 
  -2   7   9      282.48      241.61      8.85 o 
  -1   7   9      450.56      680.48     59.00 o 
   0   7   9     1195.39     1330.55     51.17 o 
   1   7   9      406.34      326.46     76.70 o 
   2   7   9        0.44       25.56     53.08 o 
   3   7   9      230.32      194.38     30.48 o 
   4   7   9       25.12       39.32     17.69 o 
   5   7   9      111.29      112.98     23.77 o 
   6   7   9      803.63      773.69     32.01 o 
   7   7   9      175.64      161.21     29.89 o 
   9   7   9       59.05       87.48     48.16 o 
  -9   8   9       15.62       47.18     45.21 o 
  -8   8   9       93.16      135.73     31.65 o 
  -7   8   9       91.28      116.65     21.42 o 
  -6   8   9        2.31       80.60     27.52 o 
  -5   8   9      116.06       86.24     27.54 o 
  -4   8   9      365.48      365.44     30.48 o 
  -3   8   9      470.65      503.45     31.47 o 
  -2   8   9      926.67      969.97     78.70 o 
  -1   8   9      464.21      601.80     49.17 o 
   0   8   9      412.64      407.08     39.33 o 
   1   8   9      109.45      110.09     41.29 o 
   2   8   9      328.73      298.52     23.60 o 
   3   8   9      149.48      158.62     15.64 o 
   4   8   9        0.76      102.22     51.11 o 
   5   8   9     1777.05     1715.48     35.43 o 
   6   8   9       41.96       66.84     41.28 o 
   7   8   9      347.13      382.86     32.12 o 
   8   8   9       39.60       45.21     35.38 o 
   9   8   9       27.03       79.10     38.33 o 
  -9   9   9       11.15       49.14     53.08 o 
  -8   9   9        9.55       73.10     30.47 o 
  -7   9   9       73.49       63.21     27.08 o 
  -6   9   9       13.65       44.84     26.84 o 
  -5   9   9      143.98       94.39     31.46 o 
  -4   9   9        9.08       26.46     16.84 o 
  -3   9   9      128.49      134.61     50.13 o 
  -2   9   9      186.07      192.68     86.51 o 
  -1   9   9      110.54      131.72     41.29 o 
   0   9   9      641.97      672.68     43.27 o 
   1   9   9      141.96      216.26     45.22 o 
   2   9   9       16.73        3.93      7.86 o 
   3   9   9       20.17       22.35     14.49 o 
   4   9   9      110.04      178.23     34.40 o 
   5   9   9      982.78      949.33     78.69 o 
   6   9   9       44.43       38.83     30.49 o 
   7   9   9       23.80       35.38     49.15 o 
   8   9   9       27.02       42.47     36.55 o 
  -8  10   9        7.89        7.86     51.11 o 
  -7  10   9       34.22       40.28     27.27 o 
  -6  10   9      131.93      139.06     29.49 o 
  -5  10   9        3.82        9.83     15.73 o 
  -4  10   9      485.95      457.97     22.65 o 
  -3  10   9     1227.43     1177.23     43.29 o 
  -2  10   9      525.96      588.02     74.73 o 
   0  10   9      311.19      306.74     29.49 o 
   1  10   9      160.27      163.18     53.08 o 
   2  10   9        0.71        7.76     27.52 o 
   3  10   9        0.29        9.83     11.79 o 
   4  10   9       89.71       51.75     23.15 o 
   5  10   9      123.54      102.64     22.61 o 
   6  10   9      589.57      537.14     24.12 o 
   7  10   9      288.39      268.19     31.46 o 
   8  10   9       18.29       47.18     53.08 o 
  -8  11   9       27.60       25.56     55.04 o 
  -7  11   9        8.10       58.35     52.09 o 
  -6  11   9      122.60      175.97     26.85 o 
  -5  11   9       23.30       45.21     25.56 o 
  -4  11   9      131.95      112.13     15.28 o 
  -3  11   9       92.47       89.13     11.80 o 
  -2  11   9        6.46       90.43     86.49 o 
  -1  11   9      597.38      574.27     41.30 o 
   0  11   9        4.79       47.18     39.32 o 
   1  11   9       49.15       96.33     39.32 o 
   2  11   9       34.18       33.42     29.49 o 
   3  11   9      138.86      117.58     26.54 o 
   4  11   9       95.04      107.96     77.65 o 
   5  11   9      106.34      110.45     17.14 o 
   6  11   9       10.93      168.00     42.26 o 
   7  11   9        5.56      102.22     78.63 o 
   8  11   9        9.08       57.74     34.45 o 
  -6  12   9        0.24       33.42     15.73 o 
  -5  12   9       23.17       20.25     25.56 o 
  -4  12   9      134.39      119.92     15.73 o 
  -2  12   9      641.46      568.37     60.97 o 
  -1  12   9       11.34       66.84     58.97 o 
   0  12   9        0.37       55.04     57.01 o 
   1  12   9       68.68      129.75     57.01 o 
   2  12   9       75.12       96.33     39.32 o 
   3  12   9      180.00      194.12     37.35 o 
   4  12   9       52.74       64.87     35.64 o 
   5  12   9       27.62       72.73     33.42 o 
   6  12   9      175.13      193.96     39.26 o 
  -4  13   9       34.90       28.98     15.33 o 
  -3  13   9       34.41      216.24     66.84 o 
  -2  13   9      318.68      418.80     35.39 o 
  -1  13   9      305.02      353.91     47.19 o 
   0  13   9        3.62      102.22     58.97 o 
   1  13   9       50.23       53.08     62.91 o 
   2  13   9      358.02      255.61     66.85 o 
   4  13   9      193.23      153.41     39.66 o 
   6  13   9        3.37       49.66     36.55 o 
  -5  14   9        4.18       39.97     49.14 o 
  -4  14   9        3.91       94.36     35.38 o 
  -2  14   9        0.83       60.94     66.84 o 
  -1  14   9       98.85       96.33     33.42 o 
   0  14   9        0.95       49.14     62.90 o 
   1  14   9      139.22      121.89     33.42 o 
   2  14   9      174.86      110.10     37.35 o 
   4  14   9      288.49      270.79     16.79 o 
   5  14   9        0.42      145.47     64.87 o 
  -4  15   9       12.05      180.85     74.70 o 
  -2  15   9       98.09       74.70     39.32 o 
  -1  15   9       39.26       29.49     70.77 o 
   0  15   9        6.07      119.91     60.94 o 
   3  15   9       87.33      102.23     68.81 o 
  -1  16   9      110.27       94.36     64.87 o 
 -11   0  10      143.21      110.09     55.05 o 
 -10   0  10      322.36      283.13     60.95 o 
  -9   0  10      142.34      119.92     49.15 o 
  -8   0  10     1337.32     1477.80     53.13 o 
  -7   0  10      125.41      208.39     76.67 o 
  -6   0  10      887.98      731.87     37.38 o 
  -5   0  10       26.96      121.88     33.42 o 
  -4   0  10     7680.26     7946.03    176.49 o 
  -3   0  10     1536.73     1855.40     23.64 o 
  -2   0  10     1775.33     1669.17     33.50 o 
  -1   0  10     1251.58     1414.08     31.51 o 
   0   0  10        6.69       25.56     13.76 o 
   1   0  10     1358.17     1479.28     31.52 o 
   2   0  10      216.70      230.06     25.56 o 
   3   0  10     3451.44     3206.19     47.38 o 
   4   0  10     1150.49     1106.19     17.71 o 
   5   0  10      939.59      810.66     39.35 o 
   6   0  10      625.46      688.41     29.50 o 
   7   0  10       71.53      141.54     37.35 o 
   8   0  10      116.04      220.19     58.98 o 
   9   0  10      713.04      908.64     92.44 o 
  10   0  10      192.23      196.60     39.32 o 
  11   0  10      207.33       98.30     94.37 o 
 -11   1  10      183.04      218.81     61.88 o 
 -10   1  10      239.94      270.84     48.64 o 
  -9   1  10      613.44      654.61     78.56 o 
  -8   1  10        2.87       98.29     53.08 o 
  -7   1  10     1742.43     1701.22     32.69 o 
  -6   1  10        0.08       49.14     33.42 o 
  -5   1  10     2048.19     2049.91     39.75 o 
  -4   1  10      112.26      132.72     15.10 o 
  -3   1  10     7610.36     7051.78     94.27 o 
  -2   1  10       42.78       80.60     17.69 o 
  -1   1  10     1358.55     1230.39     34.47 o 
   0   1  10      351.21      445.42     14.16 o 
   1   1  10     1109.32     1014.02     14.91 o 
   2   1  10     1975.33     2066.40     58.15 o 
   3   1  10      552.00      589.05     28.49 o 
   4   1  10     1644.42     1475.06     43.35 o 
   5   1  10      636.65      696.13     44.26 o 
   6   1  10      218.12      172.94     30.59 o 
   7   1  10       96.68      164.14     64.88 o 
   8   1  10      681.47      647.44     38.33 o 
   9   1  10      255.34      193.07     52.77 o 
  10   1  10      199.65      177.24     59.96 o 
  11   1  10       53.06      150.76     63.24 o 
 -11   2  10      118.77      147.40     56.54 o 
 -10   2  10      278.48      277.48     60.95 o 
  -9   2  10       45.18       49.15     60.94 o 
  -8   2  10      687.11      686.41     35.44 o 
  -7   2  10       94.69       88.47     47.18 o 
  -6   2  10      633.78      654.11     75.73 o 
  -5   2  10      253.69      253.07     29.87 o 
  -4   2  10     3578.35     3627.98     92.76 o 
  -3   2  10     4327.86     4439.75     53.10 o 
  -2   2  10    14908.97    15381.23    263.65 o 
  -1   2  10     1950.34     2167.21     32.53 o 
   0   2  10      838.83      877.30     21.76 o 
   1   2  10     1412.42     1398.21     37.00 o 
   2   2  10       65.51       49.75     15.64 o 
   3   2  10     7014.23     7352.76    109.79 o 
   4   2  10      557.61      622.29     28.52 o 
   5   2  10     1674.40     1748.56     25.06 o 
   6   2  10      738.47      666.51     49.18 o 
   7   2  10      289.87      327.00     46.74 o 
   8   2  10       35.16       86.90     57.99 o 
   9   2  10      900.40      883.86     74.75 o 
  10   2  10       21.80       40.10     48.41 o 
  11   2  10       46.03      129.74     55.04 o 
 -11   3  10       49.67       88.46     76.67 o 
 -10   3  10       33.82       72.74     68.80 o 
  -9   3  10      549.38      540.62     48.43 o 
  -8   3  10      126.22       88.42     28.72 o 
  -7   3  10      500.28      521.14     58.01 o 
  -5   3  10     1959.63     1950.71     94.54 o 
  -4   3  10      498.84      456.06     14.16 o 
  -3   3  10     4885.96     4798.95     78.10 o 
  -2   3  10     6712.52     6821.19     72.89 o 
  -1   3  10     3071.46     3041.50     85.87 o 
   0   3  10     1050.64      944.14     12.80 o 
   1   3  10     3601.11     3609.64     58.27 o 
   2   3  10     5971.63     6446.31     78.23 o 
   3   3  10       22.16       80.60     35.38 o 
   4   3  10     9287.82     8965.10     79.40 o 
   5   3  10      641.46      748.42     49.17 o 
   6   3  10     1703.85     1581.71     34.99 o 
   7   3  10        2.23       29.49     55.04 o 
   8   3  10      466.36      376.35     45.23 o 
   9   3  10      171.92      170.70     53.75 o 
  10   3  10      259.01      364.51    126.81 o 
 -10   4  10       24.10       81.00     32.27 o 
  -9   4  10      189.15      176.09     39.60 o 
  -8   4  10     1401.60     1336.63     57.07 o 
  -7   4  10      496.14      480.70     30.56 o 
  -6   4  10      125.95      185.74     32.64 o 
  -5   4  10       14.95       38.48     21.43 o 
  -4   4  10     1862.08     1715.47     46.28 o 
  -3   4  10      516.30      564.52     32.45 o 
  -2   4  10     2473.56     2516.87     56.19 o 
  -1   4  10     2863.33     3123.51     14.97 o 
   0   4  10      529.90      506.05     34.42 o 
   1   4  10     1859.43     1761.51     11.22 o 
   2   4  10    13276.22    14044.52    216.65 o 
   3   4  10     4485.32     4763.01     27.94 o 
   4   4  10       36.85       76.05     22.61 o 
   5   4  10     2657.45     2602.47    122.18 o 
   6   4  10       89.51       80.99     20.13 o 
   7   4  10     1292.85     1378.77     48.02 o 
   8   4  10       57.16       66.84     28.31 o 
   9   4  10      425.80      485.27     44.72 o 
  10   4  10       71.54       90.43     47.18 o 
 -10   5  10       76.37       96.79     61.92 o 
  -9   5  10      222.26      165.52     27.70 o 
  -8   5  10      150.22      163.57     31.46 o 
  -7   5  10      896.23      949.39     29.11 o 
  -6   5  10      659.88      706.30     31.99 o 
  -5   5  10     2373.22     2294.96     61.07 o 
  -4   5  10      452.44      445.30     39.33 o 
  -3   5  10     6054.05     5762.65     75.18 o 
  -2   5  10      979.32     1008.01     16.49 o 
  -1   5  10      374.19      381.75     59.00 o 
   0   5  10     2371.76     2262.90     87.72 o 
   1   5  10     5583.83     5765.87     96.95 o 
   2   5  10     1406.80     1279.76     18.97 o 
   3   5  10       81.94      106.06     15.94 o 
   4   5  10      777.88      642.48     39.35 o 
   5   5  10        5.87       19.66     25.56 o 
   6   5  10      858.01      906.86     84.59 o 
   8   5  10      346.93      346.73     43.28 o 
   9   5  10        0.17       70.77     58.97 o 
  10   5  10       48.24       90.43     66.84 o 
 -10   6  10       92.67      127.68     41.28 o 
  -9   6  10      224.24      182.85     50.13 o 
  -8   6  10      492.11      451.87     41.58 o 
  -7   6  10        7.16       35.38     31.45 o 
  -6   6  10      958.83      966.23     31.49 o 
  -5   6  10       71.69      131.71     51.11 o 
  -4   6  10     1412.35     1322.56     39.21 o 
  -3   6  10     1240.14     1302.77     20.67 o 
  -2   6  10     2083.50     2098.21     42.62 o 
  -1   6  10       15.94       58.97     39.32 o 
   0   6  10     3682.68     3615.90     51.32 o 
   1   6  10     1130.36     1010.59     17.71 o 
   2   6  10     1563.01     1443.03     26.58 o 
   3   6  10      975.80      885.23     15.21 o 
   4   6  10        0.84        5.90     47.18 o 
   5   6  10     1146.09     1053.72     46.24 o 
   6   6  10      229.73      169.38     52.10 o 
   7   6  10      976.99     1137.05     65.48 o 
   8   6  10        0.14       21.62     70.77 o 
   9   6  10      342.45      392.30     29.67 o 
  10   6  10       19.60      106.22     59.03 o 
 -10   7  10      171.16      163.04     29.74 o 
  -9   7  10      191.16      154.15     34.53 o 
  -8   7  10        2.02        3.93     51.11 o 
  -7   7  10      629.16      638.12     34.84 o 
  -6   7  10        0.79       29.00     21.72 o 
  -5   7  10       34.20       68.80     53.08 o 
  -4   7  10      409.27      458.73     26.88 o 
  -3   7  10     2140.87     2122.39     25.61 o 
  -2   7  10      365.40      430.28     11.80 o 
  -1   7  10     3323.57     3445.73     33.53 o 
   0   7  10     4294.65     4213.30    108.59 o 
   1   7  10      359.67      279.24     51.13 o 
   2   7  10     3907.91     3947.88     44.40 o 
   3   7  10       10.84       21.69     11.41 o 
   4   7  10     1350.68     1317.57     25.59 o 
   5   7  10      166.18      169.08     16.85 o 
   6   7  10     2587.26     2595.70     70.91 o 
   7   7  10       22.60       51.67     25.55 o 
   8   7  10      642.20      648.19     41.98 o 
   9   7  10        0.26      101.95     45.21 o 
  -9   8  10        8.87       87.80     38.68 o 
  -8   8  10      781.65      737.73     38.70 o 
  -7   8  10      129.47      111.18     47.18 o 
  -6   8  10      967.83     1033.76     27.89 o 
  -5   8  10      211.73      230.55     55.05 o 
  -4   8  10      312.47      266.34     24.24 o 
  -3   8  10        3.41       15.12     15.73 o 
  -2   8  10     3328.61     3265.23     65.07 o 
  -1   8  10     1700.95     1598.75     33.47 o 
   0   8  10      296.95      279.22     57.02 o 
   1   8  10     2190.02     2145.11     39.40 o 
   2   8  10      164.69      136.82     25.56 o 
   3   8  10      462.78      474.73     20.72 o 
   4   8  10       66.16       78.64     15.73 o 
   5   8  10      568.51      605.08     68.83 o 
   6   8  10      989.30     1069.95     32.46 o 
   7   8  10      389.22      380.01     38.51 o 
   9   8  10      146.45      164.73     43.25 o 
  -9   9  10      159.17      155.07     64.88 o 
  -8   9  10       30.66       48.32     39.89 o 
  -7   9  10     1437.94     1521.02     37.70 o 
  -6   9  10        7.77       47.18     37.35 o 
  -5   9  10     1854.07     1797.67     63.98 o 
  -4   9  10        9.22       37.41     24.57 o 
  -3   9  10      314.62      348.75     38.34 o 
  -2   9  10       94.72       90.43     29.49 o 
  -1   9  10      236.47      292.96     47.19 o 
   0   9  10      401.66      397.23     39.33 o 
   1   9  10     1692.11     1610.37     57.09 o 
   2   9  10     1138.86     1113.14    100.35 o 
   3   9  10      470.19      486.86     29.50 o 
   4   9  10      258.75      305.43     19.28 o 
   5   9  10        8.52       46.75     23.59 o 
   6   9  10      113.96       94.36     27.52 o 
   7   9  10       16.70       98.29     66.84 o 
   8   9  10       95.23      181.68     34.41 o 
   9   9  10       43.45       52.86     44.50 o 
  -8  10  10      129.09      144.19     33.42 o 
  -7  10  10       30.23        9.83     37.35 o 
  -6  10  10     1259.81     1340.80     73.88 o 
  -5  10  10      266.65      271.78     36.37 o 
  -4  10  10      726.51      719.01     29.50 o 
  -2  10  10      155.62       58.98     45.22 o 
   0  10  10      506.75      491.65     43.26 o 
   1  10  10      282.81      220.22     55.05 o 
   2  10  10     1394.78     1456.29     31.49 o 
   3  10  10      362.54      345.56     32.44 o 
   4  10  10       54.98       55.37     33.42 o 
   5  10  10      427.65      442.27     43.26 o 
   6  10  10       29.86       74.70     31.45 o 
   7  10  10      467.90      497.54     65.87 o 
   8  10  10       75.30       77.47     37.35 o 
  -7  11  10      310.34      309.77    108.14 o 
  -6  11  10       15.00       80.60     37.35 o 
  -5  11  10      853.87      900.85     31.44 o 
  -4  11  10      140.20       84.34     19.66 o 
  -3  11  10     2977.92     2919.67     74.86 o 
  -2  11  10      292.63      348.02     37.36 o 
  -1  11  10      553.87      497.55     31.47 o 
   0  11  10      320.36      220.22     49.16 o 
   1  11  10      512.98      588.00     41.30 o 
   2  11  10       59.42      163.17     60.94 o 
   3  11  10        6.45       22.47     39.32 o 
   4  11  10      520.67      530.98     19.10 o 
   5  11  10        9.34       58.97     60.94 o 
   6  11  10      347.10      315.43     57.02 o 
   7  11  10        6.31       51.11     64.87 o 
  -7  12  10        9.15       37.55     26.87 o 
  -6  12  10      363.00      372.96     58.99 o 
  -5  12  10       24.52       18.02     20.73 o 
  -4  12  10      639.50      536.61     83.58 o 
  -3  12  10      211.91      241.83     57.02 o 
  -2  12  10      214.25      245.76     35.39 o 
  -1  12  10      388.07      436.52    100.28 o 
   0  12  10     1427.62     1340.08     82.65 o 
   1  12  10      187.66      342.09     35.39 o 
   2  12  10      148.93      173.01     88.47 o 
   3  12  10      420.88      279.19     94.38 o 
   4  12  10      241.11      238.39     30.47 o 
   5  12  10     1104.52     1142.42     64.92 o 
   7  12  10      204.94      173.11     52.99 o 
  -6  13  10       31.27       48.48     29.48 o 
  -5  13  10      317.83      284.62     79.63 o 
  -4  13  10       44.28       13.76     72.74 o 
  -3  13  10      822.05      859.51    147.51 o 
  -2  13  10      333.79      269.37     78.65 o 
  -1  13  10      573.34      582.10    155.36 o 
   0  13  10      503.15      528.97     31.46 o 
   1  13  10      432.61      515.18    108.15 o 
   2  13  10      556.85      574.22     47.20 o 
   3  13  10       38.42       15.73     39.32 o 
   4  13  10      933.34      961.63     41.11 o 
   5  13  10        0.16       27.52     31.45 o 
   6  13  10      149.29      160.66     24.11 o 
  -5  14  10        5.83        7.86      9.83 o 
  -4  14  10      234.62      192.67     90.44 o 
  -3  14  10       53.51      139.57     57.01 o 
  -2  14  10      108.95       47.18     37.35 o 
  -1  14  10      134.69       94.37     49.15 o 
   0  14  10      282.47      357.84     84.54 o 
   1  14  10      414.83      491.58     37.36 o 
   2  14  10      214.98      273.28     41.29 o 
   3  14  10      115.56      145.48     74.70 o 
   4  14  10       74.69       67.69     65.86 o 
   5  14  10      421.67      365.95     37.36 o 
  -3  15  10      138.87      184.80     49.15 o 
  -2  15  10       25.74       27.52     39.32 o 
  -1  15  10      118.27      131.72     86.50 o 
   0  15  10      265.06      353.90     74.71 o 
   1  15  10      147.68      145.48     47.18 o 
   2  15  10      100.85      167.10     82.57 o 
   3  15  10      266.07      241.83     74.71 o 
  -8   1  11       28.00       92.57     27.31 o 
  -7   1  11       50.81       79.80     23.14 o 
  -6   1  11        8.75       28.47     24.57 o 
  -5   1  11        0.04       58.12     36.37 o 
  -4   1  11      758.45      785.84     37.77 o 
  -3   1  11      426.48      480.89     36.39 o 
  -2   1  11     3020.31     3301.26     48.35 o 
  -1   1  11      271.66      272.53     16.69 o 
   0   1  11      230.19      180.41     25.56 o 
   1   1  11       75.44      119.50     19.51 o 
   2   1  11     2491.03     2607.13     50.29 o 
   3   1  11      219.71      255.02     28.72 o 
   4   1  11        7.15       53.08     21.62 o 
   5   1  11       79.96       45.22     20.72 o 
   6   1  11       47.34       59.68     27.08 o 
   7   1  11        1.22        7.86     55.04 o 
   8   1  11       93.53       86.40     42.27 o 
   9   1  11        0.51       23.59     72.73 o 
  10   1  11       76.45       86.50     47.18 o 
 -11   2  11        0.81      114.01     84.53 o 
 -10   2  11        7.80       63.98     34.14 o 
  -8   2  11      232.63      265.60     35.43 o 
  -7   2  11       11.07       77.48     35.26 o 
  -5   2  11      153.47      160.82     23.59 o 
  -4   2  11      338.97      315.76     16.36 o 
  -3   2  11     2306.31     2373.22     29.27 o 
  -2   2  11      410.81      340.09     32.45 o 
   0   2  11      385.82      405.57     40.32 o 
   1   2  11      246.33      299.63     19.28 o 
   2   2  11        2.11       28.98     22.00 o 
   3   2  11      289.42      267.23     18.88 o 
   4   2  11      112.36       53.19     34.41 o 
   5   2  11       94.82      108.13     21.51 o 
   6   2  11       18.18       23.59     49.15 o 
   7   2  11      197.14      169.80     35.43 o 
   8   2  11       90.17      110.09     60.94 o 
   9   2  11        3.09       51.11     66.84 o 
  10   2  11        4.31       25.56     82.56 o 
 -10   3  11        0.11       88.46     68.80 o 
  -9   3  11      181.85      196.60     43.25 o 
  -8   3  11        2.96      151.45     32.11 o 
  -7   3  11      502.39      521.03     47.04 o 
  -6   3  11      117.47      173.01     45.22 o 
  -5   3  11      636.30      601.18     42.29 o 
  -4   3  11        3.16       31.45     13.76 o 
  -3   3  11      924.55      869.73     42.31 o 
  -1   3  11     1113.37     1234.38     17.61 o 
   0   3  11     2302.57     2243.15     22.61 o 
   1   3  11       71.46       62.16     12.28 o 
   2   3  11      343.71      339.36     16.68 o 
   3   3  11      210.03      232.05     22.66 o 
   5   3  11      350.16      325.57     23.52 o 
   6   3  11      675.33      637.75     43.61 o 
   7   3  11       49.84       55.04     35.39 o 
   8   3  11      111.27       94.65     27.97 o 
   9   3  11        1.00       80.60     72.73 o 
  10   3  11        5.54      104.38     56.53 o 
 -10   4  11       11.83       30.06     38.50 o 
  -9   4  11       39.38       45.04     30.55 o 
  -8   4  11      141.64      127.11     26.85 o 
  -7   4  11      226.80      206.56     33.74 o 
  -6   4  11      777.94      767.11     37.33 o 
  -5   4  11       27.40       74.70     31.45 o 
  -4   4  11       79.22       99.68     26.54 o 
  -3   4  11      148.04      138.70     18.94 o 
  -2   4  11      209.22      205.43     17.70 o 
  -1   4  11     1231.89     1336.82     77.76 o 
   0   4  11      130.88      121.44      8.59 o 
   2   4  11     2278.10     2306.68     33.50 o 
   3   4  11       26.54       35.38     21.62 o 
   4   4  11       78.47       77.60     16.57 o 
   5   4  11       58.34       73.39     31.25 o 
   6   4  11      953.43      944.88     52.13 o 
   7   4  11      180.54      184.85     53.08 o 
   8   4  11       36.10       90.79     45.31 o 
   9   4  11       62.97       57.99     37.09 o 
  10   4  11       42.22       46.87     42.18 o 
 -10   5  11        3.83        7.86     66.84 o 
  -9   5  11        0.67        1.97     72.73 o 
  -8   5  11        9.95       58.97     35.38 o 
  -7   5  11      350.44      230.34     49.16 o 
  -6   5  11       59.67       76.71     30.07 o 
  -5   5  11      372.08      428.25     22.61 o 
  -4   5  11        3.94       24.40     20.71 o 
  -3   5  11       87.23       85.10      9.33 o 
  -2   5  11      511.10      534.93     33.44 o 
  -1   5  11      611.64      684.53     32.46 o 
   0   5  11      134.12      131.74     30.47 o 
   1   5  11      314.24      316.60     13.88 o 
   2   5  11        3.16        7.86      9.83 o 
   3   5  11     1082.45     1173.46     19.68 o 
   4   5  11        0.44       35.38     21.09 o 
   5   5  11        1.80       47.18     51.11 o 
   6   5  11      251.61      246.69     31.07 o 
   7   5  11      415.94      430.44     34.41 o 
   9   5  11        4.75       82.56     45.21 o 
  10   5  11        0.92       62.03     43.25 o 
 -10   6  11        0.69       98.29     86.49 o 
  -9   6  11        9.19       96.78     35.82 o 
  -8   6  11        0.09       49.85     34.67 o 
  -7   6  11      139.58       90.63     21.43 o 
  -6   6  11      114.24      103.06     22.25 o 
  -5   6  11       96.83      144.08     24.56 o 
  -4   6  11      150.50      142.73     24.58 o 
  -3   6  11        7.22       23.59     13.76 o 
  -2   6  11      458.79      485.49     15.73 o 
  -1   6  11       28.68      108.12     41.28 o 
   0   6  11      236.77      237.92     43.26 o 
   1   6  11      304.91      324.94      9.83 o 
   2   6  11      188.39      196.43      7.80 o 
   3   6  11       73.08       74.96     16.36 o 
   4   6  11       50.95       38.42     29.49 o 
   5   6  11      177.49      122.52     34.42 o 
   6   6  11       65.64       30.14     29.09 o 
   7   6  11      257.07      255.41     27.08 o 
   8   6  11       57.01      110.09     74.70 o 
   9   6  11      137.73      182.44     69.79 o 
  10   6  11       13.28       72.73     96.32 o 
 -10   7  11       13.64       67.28     45.21 o 
  -9   7  11       31.40       90.43     57.01 o 
  -8   7  11       13.27       35.78     29.44 o 
  -6   7  11       36.02       11.79     21.62 o 
  -5   7  11     1238.31     1140.10     32.64 o 
  -4   7  11      112.25      149.02     34.40 o 
  -3   7  11        4.45        1.97     51.11 o 
  -2   7  11       19.62       23.33      7.69 o 
   0   7  11      117.80      159.25     45.22 o 
   1   7  11      494.13      509.38     37.37 o 
   2   7  11      218.75      249.41     15.73 o 
   3   7  11       80.17       73.86     13.21 o 
   4   7  11      109.68      115.64     17.69 o 
   5   7  11      359.16      384.19     31.60 o 
   7   7  11       14.12       15.73     41.28 o 
   8   7  11      201.52      127.11     38.06 o 
  -9   8  11       66.86       88.50     71.75 o 
  -8   8  11       32.13       87.33     30.06 o 
  -7   8  11       82.04      159.85     43.25 o 
  -6   8  11       19.48       45.21     35.38 o 
  -5   8  11      119.37      123.07     24.23 o 
  -4   8  11        2.89       15.61     27.52 o 
  -3   8  11      301.43      269.98      9.62 o 
  -2   8  11      373.90      296.93     62.93 o 
  -1   8  11       14.44       29.49     23.59 o 
   0   8  11        1.64       80.60     45.21 o 
   1   8  11      372.98      391.32     66.86 o 
   2   8  11      750.35      735.17     64.91 o 
   3   8  11       89.89       67.84     18.35 o 
   4   8  11       39.44       35.38     23.59 o 
   5   8  11      160.40      109.34     44.24 o 
   6   8  11       16.76       46.73     31.27 o 
   7   8  11       26.39       29.49     37.35 o 
   8   8  11       24.89       41.28     53.08 o 
   9   8  11        0.63       25.56     35.38 o 
  -9   9  11        1.16       73.38     67.82 o 
  -8   9  11       15.37       37.46     24.41 o 
  -7   9  11        3.61       40.83     34.59 o 
  -6   9  11       64.40       88.53     30.22 o 
  -5   9  11      284.39      269.68     35.39 o 
  -4   9  11      818.77      762.04     27.54 o 
  -3   9  11     1183.16     1063.75     16.00 o 
  -2   9  11      642.86      658.89     43.27 o 
  -1   9  11      391.88      379.52     49.16 o 
   0   9  11      374.67      357.88     37.36 o 
   1   9  11        0.62       74.70     51.11 o 
   2   9  11        9.93      141.54     57.01 o 
   4   9  11       47.46       40.12     43.25 o 
   5   9  11      157.46      137.58     27.91 o 
   6   9  11      285.47      247.61     51.12 o 
   7   9  11       78.80      103.75     84.53 o 
   8   9  11       99.45      104.19     66.84 o 
  -8  10  11       13.80      121.88     78.63 o 
  -7  10  11       13.29       93.50     45.45 o 
  -6  10  11        0.47       22.08     22.31 o 
  -5  10  11       12.14       40.96     23.51 o 
  -3  10  11      957.61      934.42     43.28 o 
  -2  10  11      420.43      491.60     37.36 o 
  -1  10  11        4.68       74.70     58.97 o 
   0  10  11      294.29      287.07     70.78 o 
   1  10  11      295.25      379.48     64.89 o 
   2  10  11       52.94       90.43     35.39 o 
   3  10  11      111.92       70.88     55.05 o 
   4  10  11       92.02       95.89     18.86 o 
   5  10  11      111.93       68.81     27.52 o 
   6  10  11      200.14      149.40     29.09 o 
   7  10  11        0.54      155.30     80.60 o 
   8  10  11       22.07        5.90     55.04 o 
  -7  11  11       25.16       27.52     41.28 o 
  -6  11  11       11.97       39.32     53.08 o 
  -5  11  11       18.43       32.69     38.33 o 
  -4  11  11      209.62      168.02     24.58 o 
  -3  11  11      365.58      342.13     57.02 o 
  -2  11  11      670.00      554.62     47.20 o 
  -1  11  11        6.25       31.45     43.25 o 
   1  11  11      223.11      200.54     58.98 o 
   2  11  11       61.97       72.74     55.04 o 
   3  11  11      302.93      296.78      9.69 o 
   4  11  11       52.20       57.48      9.51 o 
   6  11  11       38.79       13.76     39.32 o 
   7  11  11        2.83      139.57     66.84 o 
  -7  12  11        6.09       97.74     79.61 o 
  -6  12  11       20.87       20.29     29.48 o 
  -3  12  11       43.80       80.60     53.08 o 
  -1  12  11      729.11      875.22    108.17 o 
   0  12  11       46.18       72.74     62.91 o 
   1  12  11       43.59       53.08     55.04 o 
   2  12  11      160.75      141.55     70.78 o 
   4  12  11      326.95      302.28     32.44 o 
   6  12  11        5.90       43.25     80.60 o 
  -5  13  11        0.06        5.90     11.79 o 
  -4  13  11      227.19      241.82     92.40 o 
  -2  13  11        0.84       35.38     68.80 o 
   0  13  11        3.35       70.77     45.21 o 
   2  13  11        2.73      119.91     66.84 o 
   3  13  11      196.59      114.03     90.44 o 
   4  13  11        0.02       16.55     38.33 o 
   5  13  11      182.88      198.57     19.32 o 
   6  13  11        6.73       80.60     70.77 o 
  -4  14  11       40.32       78.63     66.84 o 
  -1  14  11       22.75       58.97     45.21 o 
   1  14  11       39.91       43.25     72.74 o 
   2  14  11       78.80       21.62     43.25 o 
   4  14  11      201.43      237.89     78.64 o 
  -3  15  11       15.03       88.46     78.63 o 
  -2  15  11       32.51      102.22     39.32 o 
  -1  15  11       10.55      121.88     78.63 o 
   0  15  11        6.78      167.09     39.32 o 
   2  15  11        6.78       19.66     76.67 o 
 -10   0  12      802.91      725.74     90.47 o 
  -8   0  12      350.22      306.74     33.43 o 
  -7   0  12      977.40      977.75     35.41 o 
  -6   0  12      447.71      357.91    116.03 o 
  -5   0  12     4606.19     4568.65     75.03 o 
  -4   0  12     2110.78     2171.02     25.61 o 
  -3   0  12     2227.45     1931.30     49.27 o 
  -2   0  12     2713.24     2729.56     29.58 o 
  -1   0  12       95.12      159.25     27.52 o 
   0   0  12       38.70       49.15     17.69 o 
   1   0  12    10102.05    10120.28    141.33 o 
   2   0  12       46.21       35.39     21.62 o 
   3   0  12     3829.51     3804.08     86.86 o 
   4   0  12      363.15      363.80     27.53 o 
   5   0  12       42.23       86.50     25.56 o 
   6   0  12       12.48       29.49     47.18 o 
   7   0  12     1086.33     1123.41     37.38 o 
   8   0  12      276.40      255.60     62.92 o 
   9   0  12       43.34       82.56     49.15 o 
  10   0  12      219.39      283.11     57.02 o 
 -10   1  12       21.82       45.77     33.62 o 
  -9   1  12      763.95      760.07     60.97 o 
  -8   1  12       80.47      131.71     39.32 o 
  -7   1  12      432.16      411.48     24.37 o 
  -6   1  12     1599.27     1755.16     63.98 o 
  -5   1  12     1014.96     1175.69     62.96 o 
  -4   1  12     4430.78     4237.40     83.22 o 
  -3   1  12     2956.92     3023.38     62.13 o 
  -2   1  12     2645.79     2501.39     61.64 o 
  -1   1  12      461.20      534.30     15.59 o 
   0   1  12      632.46      534.08     54.10 o 
   1   1  12      546.85      611.54     22.91 o 
   2   1  12     8403.94     7974.88     63.53 o 
   3   1  12       66.22       85.30     20.03 o 
   4   1  12      343.47      357.71     34.41 o 
   5   1  12      624.38      600.73     17.19 o 
   6   1  12       55.94      125.99     26.17 o 
   7   1  12      189.68      280.69     57.02 o 
   8   1  12      520.80      499.42     68.83 o 
   9   1  12      344.80      295.15     72.75 o 
  10   1  12        7.40       60.94     49.14 o 
 -10   2  12      283.57      207.07     54.03 o 
  -9   2  12       62.83       58.68     30.06 o 
  -8   2  12      218.79      203.92     46.92 o 
  -7   2  12      109.51       97.08     58.98 o 
  -6   2  12     1083.08     1073.89     38.72 o 
  -5   2  12     1654.63     1564.68     50.46 o 
  -4   2  12      989.83     1012.56     23.53 o 
  -3   2  12     1880.57     1755.53     30.40 o 
  -2   2  12      462.86      434.34     19.64 o 
  -1   2  12     7683.47     7383.27     23.36 o 
   0   2  12      755.73      775.26     16.70 o 
   1   2  12     3101.13     3064.32     62.16 o 
   2   2  12      495.38      488.24     59.01 o 
   3   2  12     1723.98     1695.29     46.63 o 
   4   2  12      248.07      300.35     21.63 o 
   5   2  12      942.22      947.57     24.32 o 
   6   2  12       69.29       95.29     29.49 o 
   7   2  12        4.23       68.80     49.14 o 
   8   2  12      432.36      458.75     58.40 o 
   9   2  12        9.73       45.52     32.13 o 
  10   2  12       74.82      141.54     62.91 o 
 -10   3  12        1.35       35.73     42.49 o 
  -9   3  12      417.55      417.85     43.65 o 
  -8   3  12      260.12      301.23     30.21 o 
  -7   3  12      100.76      117.49     28.51 o 
  -6   3  12        2.76       82.56     41.28 o 
  -5   3  12     1651.48     1643.63     39.49 o 
  -4   3  12     1532.23     1658.95     61.27 o 
  -3   3  12       11.40       46.22     25.46 o 
  -2   3  12     1231.85     1189.36     28.54 o 
  -1   3  12       39.54       36.92     21.62 o 
   0   3  12     1350.53     1218.74     19.69 o 
   1   3  12        5.81       24.67     13.69 o 
   2   3  12     3642.58     3602.07     15.70 o 
   3   3  12      307.46      289.68     39.33 o 
   4   3  12     3571.40     3592.85     29.99 o 
   5   3  12      184.50      218.25     29.20 o 
   6   3  12     1232.17     1149.54     43.42 o 
   7   3  12      190.16      217.22     28.31 o 
   8   3  12      198.35      229.83     41.03 o 
   9   3  12      413.20      416.09     30.49 o 
  10   3  12       20.95      131.71     76.67 o 
 -10   4  12      115.11      230.44     56.54 o 
  -9   4  12      124.04      134.38     46.71 o 
  -8   4  12      457.90      518.72     32.00 o 
  -7   4  12       10.46       95.07     41.28 o 
  -6   4  12      657.01      647.16     32.13 o 
  -5   4  12      154.12      197.20     18.15 o 
  -4   4  12     1226.75     1236.05     37.80 o 
  -3   4  12     2812.37     2935.19     45.34 o 
  -2   4  12       45.13       94.36     19.66 o 
  -1   4  12     5267.98     5015.19     89.97 o 
   0   4  12      142.62      149.57     13.25 o 
   1   4  12     1610.18     1566.90     22.65 o 
   2   4  12      469.76      438.97     25.57 o 
   3   4  12     8648.50     8687.26    300.40 o 
   4   4  12        2.19        1.97     45.21 o 
   5   4  12      286.79      288.90     24.91 o 
   6   4  12     2699.61     2627.46     61.45 o 
   7   4  12      925.50      864.83     37.58 o 
   8   4  12      442.70      414.85     31.62 o 
   9   4  12       58.83      102.46     32.44 o 
  10   4  12      132.50       87.63     49.03 o 
 -10   5  12       26.84       82.56     68.80 o 
  -9   5  12      573.64      569.14     43.46 o 
  -8   5  12      151.08      118.12     27.75 o 
  -7   5  12      244.93      209.87     29.74 o 
  -6   5  12      111.12      139.85     31.46 o 
  -5   5  12     1409.63     1400.35     31.49 o 
  -4   5  12      572.90      700.91     64.90 o 
  -3   5  12      713.30      817.70     39.34 o 
  -2   5  12     4029.43     3926.05     31.78 o 
  -1   5  12       40.78       55.04     16.26 o 
   0   5  12     2978.31     2959.00     38.45 o 
   1   5  12       23.34       25.56     11.79 o 
   2   5  12     4726.41     4876.27     59.26 o 
   3   5  12      309.35      310.96     25.01 o 
   4   5  12      298.58      301.28     32.47 o 
   5   5  12       27.68      107.01     29.44 o 
   6   5  12      367.62      462.89     22.89 o 
   7   5  12     1186.10     1115.79     41.00 o 
   8   5  12      371.09      393.32     47.03 o 
   9   5  12      196.87      205.01     66.84 o 
 -10   6  12      198.44      170.50     33.04 o 
  -9   6  12        0.23       86.49     55.04 o 
  -8   6  12      737.79      750.98     32.66 o 
  -7   6  12      190.66      196.60     47.18 o 
  -6   6  12      539.21      545.27     29.52 o 
  -5   6  12      505.30      544.61     51.13 o 
  -4   6  12        4.96       53.08     11.79 o 
  -3   6  12      185.09      196.82     16.00 o 
  -2   6  12      262.58      299.85     16.36 o 
  -1   6  12     5353.36     5188.15     77.32 o 
   0   6  12      100.40      139.58     23.59 o 
   1   6  12     3114.55     3269.03     32.54 o 
   2   6  12      100.37       90.21     25.56 o 
   3   6  12     1042.78      956.49     30.50 o 
   4   6  12      444.78      402.76     35.00 o 
   5   6  12      575.05      618.19     58.02 o 
   6   6  12      637.80      696.97     51.13 o 
   7   6  12      424.77      403.04     34.41 o 
   8   6  12      712.77      732.87     74.73 o 
   9   6  12      149.66      121.26     53.08 o 
  -9   7  12      240.54      255.59     62.91 o 
  -8   7  12      103.65       68.81     58.98 o 
  -7   7  12      218.58      225.95     35.13 o 
  -6   7  12      380.76      392.51     30.51 o 
  -5   7  12      126.90       76.75     71.76 o 
  -4   7  12      717.40      748.22     22.62 o 
  -3   7  12      429.53      413.36     23.60 o 
  -2   7  12     3034.55     2863.69     14.89 o 
   0   7  12     1519.32     1320.92     51.18 o 
   1   7  12      111.06       72.74     45.22 o 
   2   7  12     2850.87     2830.12     38.78 o 
   3   7  12      516.61      484.64     28.52 o 
   4   7  12      162.65      148.90     27.54 o 
   5   7  12       60.41       81.96     30.47 o 
   6   7  12     1445.99     1591.81     32.33 o 
   7   7  12      324.71      266.44     45.52 o 
   8   7  12      281.79      315.65     45.04 o 
   9   7  12       42.98       55.04     47.18 o 
  -9   8  12       32.23       70.77     43.25 o 
  -8   8  12      289.66      249.64     39.26 o 
  -7   8  12      309.42      286.42     39.32 o 
  -6   8  12      371.18      383.46     27.53 o 
  -5   8  12      937.82      991.11     31.67 o 
  -4   8  12     1019.32      895.69     29.33 o 
  -3   8  12      515.02      483.04    106.20 o 
  -2   8  12        1.60       82.56     45.21 o 
  -1   8  12     1130.20     1143.25     37.39 o 
   0   8  12       70.84       47.18     33.42 o 
   1   8  12      464.03      471.98     31.47 o 
   2   8  12      518.96      543.29     24.47 o 
   3   8  12      975.00      985.59     26.56 o 
   4   8  12      523.12      478.36     11.60 o 
   5   8  12      363.58      359.54     49.16 o 
   6   8  12       30.94       84.14     30.47 o 
   7   8  12      219.28      237.99     26.54 o 
   9   8  12       27.36       81.93     51.11 o 
  -8   9  12       73.79       31.95     27.97 o 
  -7   9  12      271.77      263.16     42.27 o 
  -6   9  12      975.43      949.31     39.19 o 
  -5   9  12     1351.10     1354.98     41.32 o 
  -4   9  12      619.81      633.19     25.75 o 
  -3   9  12      167.06      129.76     70.78 o 
  -1   9  12      604.92      568.39    100.30 o 
   0   9  12     1609.45     1700.69     35.43 o 
   1   9  12        0.43       82.56     53.08 o 
   2   9  12      529.32      466.09     43.27 o 
   3   9  12      142.87      159.82     16.38 o 
   4   9  12      388.34      376.29     14.86 o 
   5   9  12       20.23      125.81     66.84 o 
   6   9  12      367.61      316.39     40.31 o 
   7   9  12       55.45       36.09     41.38 o 
   8   9  12        1.41       15.73     55.04 o 
  -8  10  12      172.41       69.53     45.35 o 
  -7  10  12       97.31      112.51     57.99 o 
  -6  10  12      285.41      280.99     63.90 o 
  -5  10  12      686.27      724.76     40.32 o 
  -4  10  12      693.33      650.76     40.32 o 
  -3  10  12      811.93      959.88     60.98 o 
  -1  10  12     1089.29     1113.57     57.06 o 
   1  10  12     1736.28     1783.39     59.05 o 
   2  10  12       10.10       98.29     47.18 o 
   3  10  12      348.85      411.55     19.66 o 
   4  10  12        1.38       79.70     78.63 o 
   5  10  12      417.18      443.00     53.09 o 
   6  10  12      225.98      218.18     68.81 o 
   7  10  12      132.01       79.90     33.44 o 
   8  10  12       93.77      192.18     95.35 o 
  -7  11  12       89.10      113.85     26.28 o 
  -6  11  12      151.02      144.98     64.88 o 
  -5  11  12      307.67      311.97     18.98 o 
  -4  11  12       86.26      110.09     74.70 o 
  -3  11  12      558.51      568.33     94.39 o 
  -2  11  12     1458.73     1393.24    188.91 o 
  -1  11  12       76.48       88.46     49.15 o 
   0  11  12     1055.80     1078.08    184.93 o 
   2  11  12      404.75      326.41     35.39 o 
   4  11  12      774.52      805.37     19.67 o 
   5  11  12      332.22      292.36     29.49 o 
   6  11  12      161.41      138.58     35.34 o 
   7  11  12       84.05      167.10     78.63 o 
  -6  12  12      267.69      241.24     59.97 o 
  -5  12  12      165.14      111.13     53.08 o 
  -4  12  12      246.27      208.41     41.29 o 
  -3  12  12     1503.80     1249.53     49.19 o 
  -2  12  12        1.66       58.97     37.35 o 
  -1  12  12     1080.33     1142.97     76.72 o 
   1  12  12      444.35      418.84     35.39 o 
   2  12  12       21.44       66.84     66.84 o 
   3  12  12      325.18      397.17     78.65 o 
   4  12  12       87.48      108.12     19.66 o 
   5  12  12      241.39      225.41     25.29 o 
   6  12  12      107.99      115.99     29.49 o 
  -5  13  12       32.25      149.40     78.63 o 
  -4  13  12        6.25       74.70     57.01 o 
  -3  13  12      145.75      196.60     62.91 o 
  -2  13  12      761.24      680.50     64.90 o 
  -1  13  12       49.63      102.22     39.32 o 
   0  13  12      217.90      180.88     53.08 o 
   1  13  12        0.18       33.42     66.84 o 
   2  13  12      173.56      159.25     60.95 o 
   3  13  12       14.39       72.73     47.18 o 
   4  13  12     1026.40     1030.73     72.78 o 
   5  13  12      290.72      263.04     28.46 o 
  -4  14  12      188.08      131.72     49.15 o 
  -3  14  12      177.50      233.95     80.61 o 
  -2  14  12        0.83       74.70     49.14 o 
  -1  14  12      239.83      353.89     57.02 o 
   0  14  12       25.21       78.63     72.73 o 
   1  14  12      433.79      562.36     58.99 o 
   2  14  12       15.85       70.77     74.70 o 
   3  14  12      274.47      204.47     43.25 o 
   4  14  12       77.02      108.12     66.84 o 
  -2  15  12      113.85      176.93     45.22 o 
   0  15  12      472.93      407.03     68.82 o 
   2  15  12      366.66      283.13     47.19 o 
  -9   1  13       11.27       68.80     33.42 o 
  -8   1  13        0.01       62.90     35.38 o 
  -7   1  13       72.88       31.80     29.77 o 
  -6   1  13      142.52       89.76     38.68 o 
  -5   1  13       70.29      100.77     17.44 o 
  -3   1  13      341.55      342.41     51.13 o 
  -2   1  13       46.66       66.84     15.73 o 
  -1   1  13      189.08      271.84     37.36 o 
   0   1  13     1917.22     2076.18     31.23 o 
   1   1  13     1417.48     1408.50     36.43 o 
   2   1  13      346.29      452.28     24.58 o 
   3   1  13      109.34      158.61     20.23 o 
   4   1  13        0.08       16.65     23.14 o 
   5   1  13       91.20      150.27     41.28 o 
   6   1  13       19.26        1.97     51.11 o 
   7   1  13        2.60       53.08     39.32 o 
   8   1  13       17.58       51.80     27.70 o 
   9   1  13       46.58       41.85     37.31 o 
  10   1  13       64.59       75.65     37.22 o 
  -9   2  13       47.84       82.56     62.91 o 
  -8   2  13        0.01       65.85     40.31 o 
  -7   2  13       14.99       41.52     33.86 o 
  -6   2  13      141.95       94.81     35.89 o 
  -5   2  13      175.01      154.61     23.59 o 
  -3   2  13      196.37      177.55     24.37 o 
  -2   2  13     1102.73     1196.21     51.27 o 
  -1   2  13      137.84      100.78     37.36 o 
   0   2  13      139.34      129.49     12.28 o 
   1   2  13        2.47       88.46     23.59 o 
   2   2  13      412.77      346.31     43.27 o 
   3   2  13      316.97      272.18     17.92 o 
   4   2  13      246.12      289.59     26.54 o 
   5   2  13      113.98      116.68     22.91 o 
   6   2  13      165.39      129.17     22.47 o 
   7   2  13       75.11       74.42     28.80 o 
   8   2  13       44.70       35.13     30.37 o 
   9   2  13       12.00       46.75     36.13 o 
  10   2  13        8.37       94.36     80.60 o 
  -9   3  13       40.75      127.73     70.77 o 
  -7   3  13       40.91       58.08     26.54 o 
  -6   3  13      132.88      136.58     19.63 o 
  -5   3  13      372.37      388.67     29.10 o 
  -4   3  13        6.03       45.21     41.28 o 
  -3   3  13        4.35       33.42     17.69 o 
  -2   3  13      265.08      252.13     18.72 o 
  -1   3  13       66.63       74.29     11.27 o 
   0   3  13        5.33       23.08     30.47 o 
   1   3  13      168.19      160.25     51.12 o 
   2   3  13      480.18      490.38     11.38 o 
   3   3  13        8.77       41.33     24.36 o 
   4   3  13     1445.08     1499.79     59.05 o 
   5   3  13       47.21       46.33     35.39 o 
   6   3  13       20.16       23.59     33.42 o 
   7   3  13      366.34      291.67     58.99 o 
   8   3  13        0.13       39.32     43.25 o 
  10   3  13        5.38       60.60     37.35 o 
 -10   4  13        0.32       11.79     39.32 o 
  -9   4  13        0.84       91.33     48.61 o 
  -7   4  13      107.64      144.15     30.91 o 
  -6   4  13       81.03      103.68     23.03 o 
  -5   4  13      874.77      834.11     98.36 o 
  -4   4  13      159.78      151.82     20.30 o 
  -3   4  13       22.30       57.78     14.23 o 
  -2   4  13       28.75       19.48     15.10 o 
  -1   4  13      833.84      862.79     16.72 o 
   0   4  13      857.81      928.56     29.33 o 
   1   4  13       15.34       59.94     20.64 o 
   2   4  13      156.95      167.37     30.47 o 
   3   4  13      312.97      308.24     21.63 o 
   4   4  13      130.63      119.93     31.46 o 
   5   4  13       23.10       13.76     29.49 o 
   6   4  13     1061.34      934.40    126.90 o 
   7   4  13      225.88      198.60     36.15 o 
   8   4  13       65.93       61.87     46.71 o 
   9   4  13       35.15       65.11     41.20 o 
  10   4  13        5.16       35.03     30.20 o 
  -9   5  13        3.05      115.98     39.32 o 
  -8   5  13        5.91        5.90     51.11 o 
  -6   5  13      165.61      166.28     23.45 o 
  -5   5  13      282.53      293.16     65.87 o 
  -4   5  13       82.14       49.15     45.22 o 
  -3   5  13       13.22        3.93     21.62 o 
  -2   5  13      346.32      374.04     11.38 o 
  -1   5  13      234.58      190.50     14.75 o 
   0   5  13       54.60       58.98      7.86 o 
   1   5  13      229.47      242.02     20.03 o 
   2   5  13      180.52      202.86     18.25 o 
   3   5  13        0.29       18.48     11.44 o 
   4   5  13       98.80       99.69     20.64 o 
   5   5  13      368.21      363.78     30.59 o 
   6   5  13      263.77      241.19     30.71 o 
   7   5  13      152.15      204.46     84.54 o 
   9   5  13       22.69       43.25     37.74 o 
  -9   6  13       13.16       88.94     39.60 o 
  -8   6  13        1.56       52.96     35.26 o 
  -7   6  13      117.30       84.66     28.30 o 
  -6   6  13       39.93       89.88     23.59 o 
  -5   6  13     1652.40     1578.28     41.40 o 
  -4   6  13       36.02       69.87     33.42 o 
  -3   6  13      221.44      206.01     11.25 o 
  -2   6  13      547.71      590.93     13.77 o 
  -1   6  13        6.08      114.02     45.21 o 
   0   6  13      964.72      864.71     16.72 o 
   1   6  13     1970.29     2000.44     12.80 o 
   2   6  13      108.81      123.25     26.54 o 
   3   6  13        1.47       28.88     17.44 o 
   4   6  13       53.84       53.08     27.31 o 
   5   6  13       46.79       23.59     26.30 o 
   6   6  13       73.91       87.04     47.18 o 
   7   6  13        1.33       35.38     53.08 o 
   8   6  13      279.91      193.52     29.29 o 
   9   6  13       86.17      245.27     60.41 o 
  -9   7  13       72.12      141.54     96.33 o 
  -8   7  13       46.68       70.77     49.15 o 
  -6   7  13      115.58       83.21     21.43 o 
  -5   7  13      167.57      185.39     43.25 o 
  -4   7  13      752.41      645.15     55.08 o 
  -3   7  13        8.09        1.97     13.76 o 
  -2   7  13        8.54       12.38      3.93 o 
  -1   7  13       85.36       53.08     41.28 o 
   0   7  13      318.21      188.77     53.09 o 
   1   7  13      560.17      562.49     47.20 o 
   2   7  13      115.75       97.29     12.99 o 
   3   7  13        2.65        7.86     21.62 o 
   4   7  13      128.77      107.57     24.94 o 
   5   7  13       28.30       33.42     25.56 o 
   6   7  13      150.45      173.01     37.35 o 
   7   7  13       18.03        9.83     49.14 o 
   8   7  13       25.29       11.79     58.97 o 
   9   7  13       30.37       91.62     40.77 o 
  -9   8  13        3.02       41.77     25.28 o 
  -8   8  13       40.51       79.94     84.53 o 
  -7   8  13        0.73       41.12     25.69 o 
  -6   8  13      122.91      162.31     35.39 o 
  -5   8  13       11.07       19.66     27.52 o 
  -4   8  13       76.58       97.21     62.91 o 
  -3   8  13      866.34      827.68     16.72 o 
  -2   8  13        0.30       78.63     39.32 o 
  -1   8  13      214.69      114.04     35.39 o 
   0   8  13       28.40       82.56     33.42 o 
   1   8  13      359.89      369.68     53.09 o 
   2   8  13       25.56       30.47      9.83 o 
   3   8  13      191.05      176.95     16.65 o 
   4   8  13       13.31       37.35     49.14 o 
   5   8  13        0.12       11.79     33.42 o 
   6   8  13       48.03       86.50     41.28 o 
   7   8  13        2.62       27.52     27.52 o 
   8   8  13      116.95       94.36     62.91 o 
  -8   9  13        2.28      108.12     47.18 o 
  -7   9  13       39.90       74.70     47.18 o 
  -6   9  13       16.42       57.01     72.73 o 
  -5   9  13       11.45       15.73     23.59 o 
  -4   9  13       28.67       19.66     13.76 o 
  -3   9  13      701.05      810.33     47.20 o 
  -1   9  13      110.78       70.77     39.32 o 
   0   9  13        4.60       58.97     55.04 o 
   1   9  13      137.83       62.91     49.15 o 
   2   9  13        9.79        7.86     31.45 o 
   3   9  13      117.83      116.56     11.57 o 
   6   9  13        4.95       35.38     19.66 o 
  -7  10  13        3.41       11.79     39.32 o 
  -6  10  13       10.65       73.31     26.04 o 
  -5  10  13       34.92       83.15     54.06 o 
  -4  10  13        5.65       82.56     51.11 o 
  -3  10  13      405.15      269.39     37.36 o 
  -2  10  13      182.87       80.61     57.02 o 
   0  10  13       14.06       35.38     58.97 o 
   1  10  13        6.06       57.01     58.97 o 
   2  10  13       44.00       45.21     47.18 o 
   3  10  13        0.22        7.86      7.86 o 
   4  10  13      103.70      101.80     46.20 o 
   5  10  13        5.44       55.04     25.56 o 
   6  10  13        5.57       31.45     41.28 o 
   7  10  13       18.25       42.94     27.77 o 
  -7  11  13        1.82       27.52     57.01 o 
  -6  11  13       11.50       49.54     31.45 o 
  -5  11  13       10.03       26.06     31.45 o 
  -4  11  13       76.02      159.24     53.08 o 
  -3  11  13       44.28      129.74     60.94 o 
  -2  11  13      168.11      102.23     58.98 o 
  -1  11  13      172.13       25.56     68.81 o 
   0  11  13       33.20       41.28     62.91 o 
   1  11  13       45.31      139.57     58.98 o 
   4  11  13       48.97       55.04     15.73 o 
   6  11  13       20.23       63.44     22.09 o 
   7  11  13       13.00       40.06     39.58 o 
  -5  12  13       75.44       22.16     47.18 o 
  -4  12  13      161.43       51.12     55.05 o 
   0  12  13       36.53       58.97     66.84 o 
   1  12  13      223.11      265.42     45.22 o 
   5  12  13        0.69       53.31     30.47 o 
   6  12  13       24.18       81.83     46.20 o 
  -4  13  13       63.57       78.63     55.04 o 
  -3  13  13        6.10       21.62     39.32 o 
  -2  13  13      209.72      230.03     47.18 o 
   0  13  13       86.55       98.29     39.32 o 
   1  13  13      101.47       57.01     37.35 o 
   5  13  13        3.02       58.97     88.46 o 
  -3  14  13      125.82      114.02     68.81 o 
  -2  14  13        7.62       11.79     76.67 o 
   1  14  13      104.73       60.94     62.91 o 
   2  14  13       33.81       98.29     60.94 o 
   0  15  13        0.08       70.77     80.60 o 
 -10   0  14      266.72      173.02    100.27 o 
  -9   0  14      902.31      875.29    123.92 o 
  -8   0  14       38.73       74.70     68.80 o 
  -7   0  14       75.09      102.23     27.52 o 
  -6   0  14       84.78       66.84     51.11 o 
  -5   0  14     2819.18     2683.99     29.56 o 
  -4   0  14      716.95      672.75     43.28 o 
  -3   0  14     7784.32     7714.56     49.53 o 
  -2   0  14     2426.80     2540.41    112.34 o 
  -1   0  14      882.22     1078.29     45.26 o 
   0   0  14      488.60      472.04     43.27 o 
   1   0  14      997.08      944.60     25.58 o 
   2   0  14     1018.71     1133.49     57.07 o 
   3   0  14      578.52      623.51     41.30 o 
   4   0  14      981.44      995.58     53.12 o 
   5   0  14      118.87      135.65     35.39 o 
   6   0  14      940.52      977.72     78.69 o 
   7   0  14       70.08      169.07     80.60 o 
   8   0  14      798.41      688.40     51.14 o 
   9   0  14       23.07       94.36     49.14 o 
 -10   1  14      237.39      234.65     37.23 o 
  -9   1  14       89.54       71.50     37.46 o 
  -8   1  14      361.95      334.10     46.44 o 
  -7   1  14        6.72       43.42     38.85 o 
  -6   1  14      669.87      744.52     53.39 o 
  -5   1  14       64.55       74.37     31.45 o 
  -4   1  14     4337.46     4267.28     71.06 o 
  -3   1  14      965.28      961.29     30.61 o 
  -2   1  14     5020.27     5019.49     90.56 o 
  -1   1  14      284.95      255.88     14.89 o 
   0   1  14     1245.56     1210.61     23.62 o 
   1   1  14     2922.53     3023.09     43.23 o 
   2   1  14     1026.12      924.59     38.37 o 
   3   1  14     1892.28     1808.25     33.42 o 
   4   1  14       75.59       76.88     24.57 o 
   5   1  14      970.45      862.26     27.66 o 
   6   1  14      114.98      130.35     38.85 o 
   7   1  14      168.25       87.51     29.08 o 
   8   1  14        1.62       41.28     66.84 o 
   9   1  14      146.17      189.48     32.65 o 
  10   1  14        0.46       49.14     84.53 o 
 -10   2  14      149.23      117.23     52.67 o 
  -9   2  14      368.72      407.15     65.87 o 
  -7   2  14     1000.32      957.50     57.05 o 
  -6   2  14       40.01       53.08     51.11 o 
  -5   2  14     1537.32     1530.01     47.85 o 
  -4   2  14      135.87      119.93     33.42 o 
  -3   2  14     4312.05     4425.50     66.29 o 
  -2   2  14     1181.57     1167.32     29.77 o 
  -1   2  14     1339.22     1283.39     25.59 o 
   0   2  14       66.36       27.77     10.11 o 
   1   2  14     2197.21     2238.46     33.97 o 
   2   2  14      892.25      943.27     30.50 o 
   3   2  14      967.86      926.65     22.88 o 
   4   2  14     2441.32     2461.13     42.36 o 
   5   2  14      575.18      561.38     25.57 o 
   6   2  14      175.95      158.17     42.49 o 
   7   2  14       76.47       29.49     29.49 o 
   8   2  14      257.25      283.37     36.75 o 
   9   2  14       77.43       97.94     31.25 o 
  10   2  14      111.46      125.82     94.36 o 
  -9   3  14       25.85       41.28     60.94 o 
  -8   3  14      592.32      569.03     58.01 o 
  -7   3  14       29.72      119.91     49.15 o 
  -6   3  14      904.93      759.51     22.26 o 
  -5   3  14       20.87      115.94     61.92 o 
  -4   3  14     1858.88     1868.00     89.59 o 
  -2   3  14     2046.01     2138.27     27.86 o 
  -1   3  14       46.52       76.68     12.72 o 
   0   3  14     2957.92     3085.07     84.79 o 
   1   3  14     2116.97     2041.63     50.24 o 
   2   3  14     1340.18     1409.55     22.27 o 
   3   3  14     3301.11     3172.59    111.41 o 
   4   3  14     1063.47     1087.66     73.79 o 
   5   3  14     1396.73     1420.60    100.37 o 
   6   3  14      174.46      158.40     24.91 o 
   7   3  14      240.70      164.06     45.22 o 
   8   3  14        3.55       72.73     45.21 o 
   9   3  14       98.08      108.43     39.45 o 
  10   3  14       24.87       82.56     82.56 o 
 -10   4  14       42.34      145.47     57.01 o 
  -9   4  14      174.81      195.91     30.60 o 
  -8   4  14        4.43       39.32     74.70 o 
  -7   4  14      460.64      449.95     35.41 o 
  -6   4  14      535.28      416.67     56.05 o 
  -5   4  14      292.80      347.00     31.46 o 
  -4   4  14      392.29      348.16     18.08 o 
  -3   4  14     3570.31     3471.33     80.04 o 
  -2   4  14       56.33      108.82     15.83 o 
  -1   4  14      546.45      617.21     12.31 o 
   0   4  14     1508.37     1569.79     28.87 o 
   1   4  14     1000.42     1017.11     21.75 o 
   2   4  14     2206.10     2221.93     51.03 o 
   3   4  14        2.43       27.52     27.52 o 
   4   4  14       18.71       37.35     25.56 o 
   5   4  14      336.14      327.55     66.85 o 
   6   4  14     1538.83     1612.26     34.98 o 
   8   4  14     1289.16     1178.60     59.27 o 
  -9   5  14       70.11      204.45     57.01 o 
  -8   5  14      479.78      512.63     40.06 o 
  -7   5  14       42.80       47.25     47.18 o 
  -6   5  14      100.47      130.80     58.98 o 
  -5   5  14      315.51      263.54     25.45 o 
  -4   5  14       71.31       95.12     34.40 o 
  -3   5  14       63.46       84.74     14.07 o 
  -2   5  14     1270.38     1268.67     45.27 o 
  -1   5  14      164.89      209.25     24.44 o 
   0   5  14      741.93      819.56     39.34 o 
   1   5  14     3201.80     3305.07     38.27 o 
   2   5  14      132.88      168.22     32.44 o 
   3   5  14      580.61      580.18     30.49 o 
   4   5  14       21.28       13.30     27.06 o 
   5   5  14      779.63      719.15     72.78 o 
   6   5  14      137.28      156.36     25.56 o 
   7   5  14     1309.27     1352.54     44.76 o 
   8   5  14      500.87      395.92    151.41 o 
   9   5  14      546.38      549.62    119.95 o 
  -9   6  14      246.91      268.07     33.82 o 
  -8   6  14       79.64       87.76     34.01 o 
  -7   6  14      260.77      294.72     48.67 o 
  -6   6  14      446.77      424.75     22.77 o 
  -5   6  14     1315.35     1269.56     79.70 o 
  -4   6  14      534.04      417.04     28.42 o 
  -3   6  14      102.33      123.27     15.17 o 
  -2   6  14      353.59      406.31     19.66 o 
  -1   6  14     1247.25     1300.61     15.74 o 
   0   6  14      968.35      957.62     43.29 o 
   1   6  14     1600.63     1636.18     26.91 o 
   2   6  14     1649.99     1642.86     35.48 o 
   3   6  14       53.98       55.04     23.59 o 
   4   6  14      475.85      547.88     56.05 o 
   5   6  14      378.85      416.79     44.24 o 
   6   6  14      930.56      825.87     25.48 o 
   7   6  14      194.92      260.18     43.10 o 
   8   6  14      343.09      378.02     58.49 o 
   9   6  14       34.48      106.38     67.82 o 
  -9   7  14       14.76      120.22     67.82 o 
  -8   7  14      488.54      595.52     31.46 o 
  -7   7  14      319.13      354.77     42.27 o 
  -6   7  14     1532.26     1622.50     78.72 o 
  -5   7  14       67.05       53.71     16.71 o 
  -4   7  14     1600.30     1530.06     34.05 o 
  -3   7  14     2132.71     2101.77     58.09 o 
  -2   7  14      209.22      205.39     12.78 o 
  -1   7  14      146.22      184.81     33.42 o 
   0   7  14     2979.24     2891.25    106.43 o 
   1   7  14      294.39      264.03     26.54 o 
   2   7  14      304.81      313.57     25.56 o 
   3   7  14     1122.44     1124.85     86.57 o 
   4   7  14        3.06       37.35     25.56 o 
   5   7  14      586.81      686.76     19.35 o 
   6   7  14      190.37      167.07     63.19 o 
   7   7  14      138.84      129.38     52.10 o 
   8   7  14       26.63       46.56     34.46 o 
   9   7  14       48.33      116.83     62.91 o 
  -8   8  14        8.37       45.21     55.04 o 
  -7   8  14      526.59      551.01     60.71 o 
  -6   8  14      153.02      139.52     62.91 o 
  -5   8  14     1648.37     1570.90     33.46 o 
  -4   8  14      619.19      590.03     31.36 o 
  -3   8  14      879.24      873.67     24.61 o 
  -2   8  14       35.95       62.91     58.97 o 
  -1   8  14     1670.99     1667.29     33.46 o 
   0   8  14       26.31      149.40     55.04 o 
   1   8  14     2785.81     2785.93     59.11 o 
   2   8  14     1434.31     1361.88      9.75 o 
   3   8  14      191.23      186.98     26.54 o 
   4   8  14     1365.34     1359.11    107.24 o 
   5   8  14      456.25      488.02     30.92 o 
   6   8  14      303.85      273.30     33.41 o 
   7   8  14       75.47       29.49     39.32 o 
   8   8  14       15.95       39.75     36.84 o 
  -8   9  14      181.88      162.11     30.20 o 
  -7   9  14       18.48       47.18     33.42 o 
  -6   9  14      570.00      516.20     51.13 o 
  -5   9  14       26.91       60.28     21.10 o 
  -4   9  14     2576.79     2453.73    141.80 o 
  -2   9  14      634.32      601.82     68.84 o 
  -1   9  14      694.63      645.12     57.04 o 
   0   9  14      648.98      637.23     70.80 o 
   1   9  14      117.31      279.16     57.01 o 
   2   9  14        4.13       51.11     55.04 o 
   3   9  14      410.91      331.99     62.92 o 
   4   9  14       45.46       68.80     68.80 o 
   5   9  14      838.47      850.44     14.70 o 
   6   9  14       45.91       65.02     25.82 o 
   7   9  14      145.49      115.51     28.13 o 
   8   9  14        6.19       35.50     44.31 o 
  -7  10  14      266.00      244.73     58.00 o 
  -6  10  14       28.72       21.03     24.23 o 
  -5  10  14      192.39      198.05     35.39 o 
  -3  10  14     1164.87     1170.61     47.22 o 
  -2  10  14      137.14      241.81     64.88 o 
  -1  10  14      318.65      316.56     49.16 o 
   0  10  14      599.62      623.43     49.17 o 
   1  10  14      298.71      316.56     45.22 o 
   2  10  14      316.31      430.60     47.19 o 
   3  10  14      290.60      265.43     41.29 o 
   4  10  14      380.42      418.73    111.10 o 
   6  10  14      295.55      298.35     47.21 o 
   7  10  14        0.73       12.07     24.51 o 
  -7  11  14       11.54       56.55     33.04 o 
  -6  11  14      166.07      168.43     17.26 o 
  -5  11  14       12.50       24.08     32.44 o 
  -4  11  14      351.38      363.75     53.09 o 
  -3  11  14        1.97       27.52     70.77 o 
  -2  11  14      426.63      483.72    104.22 o 
  -1  11  14      582.88      725.67     53.10 o 
   0  11  14      580.17      568.34     72.76 o 
   1  11  14      669.66      709.98     37.37 o 
   2  11  14      533.51      601.75     33.43 o 
   3  11  14      299.03      233.97     39.32 o 
   4  11  14       72.63       56.60     32.27 o 
   5  11  14      263.70      279.64     21.91 o 
   6  11  14        8.97      104.19     88.46 o 
  -6  12  14        0.47       27.52     19.66 o 
  -5  12  14       53.46       29.49     88.46 o 
  -4  12  14       10.19       29.49     80.60 o 
  -3  12  14      833.11      694.29     74.74 o 
  -1  12  14      701.14      623.44     41.30 o 
   1  12  14      682.93      747.33     53.10 o 
   2  12  14        4.22       55.04     72.73 o 
   3  12  14      235.58      287.05     80.61 o 
   4  12  14      415.56      391.29     66.85 o 
   5  12  14        0.16       24.42     20.88 o 
  -4  13  14      235.36      251.66    102.23 o 
  -3  13  14       79.98      135.64     72.74 o 
  -2  13  14      515.72      509.30    114.05 o 
  -1  13  14      157.80      131.72     64.88 o 
   0  13  14      331.27      418.80     80.61 o 
   1  13  14       61.44      121.88     58.98 o 
   2  13  14      117.06      283.09     80.60 o 
   3  13  14       75.63      155.30     84.53 o 
   4  13  14       84.86       98.29     53.08 o 
  -3  14  14      291.84      220.21     66.85 o 
  -2  14  14       97.37      115.99     55.04 o 
  -1  14  14      145.73       70.77     84.54 o 
   0  14  14      306.26      353.91     94.37 o 
   1  14  14       22.68       35.38     78.63 o 
   2  14  14      122.89      230.01     62.91 o 
   3  14  14      223.37      230.03     76.68 o 
  -9   1  15        0.01       43.25     39.32 o 
  -7   1  15      143.82       97.62     30.55 o 
  -6   1  15      125.88      240.39     66.84 o 
  -5   1  15       26.06       53.89     33.42 o 
  -4   1  15      232.45      303.54     25.69 o 
  -3   1  15      346.70      354.52     20.03 o 
  -2   1  15       42.95       38.68     21.25 o 
  -1   1  15      265.62      311.64     37.36 o 
   0   1  15      268.81      253.86     16.71 o 
   1   1  15      109.93      155.23     16.71 o 
   2   1  15      331.41      315.30     37.36 o 
   3   1  15      427.13      457.24     26.85 o 
   5   1  15       55.72       40.57     22.16 o 
   6   1  15        3.48       57.01     35.38 o 
   8   1  15       43.41       78.00     49.33 o 
  -9   2  15       68.15      141.54     39.32 o 
  -8   2  15      111.90      148.49     31.85 o 
  -6   2  15       21.94       96.48     34.94 o 
  -5   2  15       47.67       37.24     35.39 o 
  -4   2  15       16.32       60.94     47.18 o 
  -1   2  15     1050.57     1049.70     32.15 o 
   0   2  15      155.61      270.97     30.47 o 
   1   2  15      266.41      216.34     32.44 o 
   2   2  15      370.92      327.24     58.99 o 
   3   2  15       10.42       26.79     25.56 o 
   4   2  15     1478.86     1484.09     70.86 o 
   5   2  15        4.30       20.73     27.31 o 
   6   2  15       75.94       60.53     37.35 o 
   7   2  15      113.88       72.62     54.06 o 
   8   2  15       41.52        5.90     64.87 o 
   9   2  15       19.73       17.69     45.21 o 
 -10   3  15        3.85        7.86     96.32 o 
  -9   3  15        5.82       60.90     37.31 o 
  -8   3  15      206.97      174.21     36.31 o 
  -7   3  15        5.30       44.98     21.73 o 
  -6   3  15       16.56       15.73     58.97 o 
  -5   3  15       41.97       66.84     30.58 o 
  -4   3  15      573.60      496.93     34.54 o 
  -3   3  15       21.24        7.72     27.27 o 
  -2   3  15      446.11      392.62     24.95 o 
  -1   3  15       63.74      125.06     19.66 o 
   0   3  15       58.92      118.35     18.68 o 
   1   3  15       32.76       44.27     14.49 o 
   2   3  15      115.34       92.63     20.72 o 
   3   3  15      454.41      466.08     24.37 o 
   4   3  15      156.23      129.68     27.70 o 
   6   3  15      377.96      384.46     24.58 o 
   7   3  15      103.64      109.05     35.27 o 
   8   3  15       64.07       72.74     76.67 o 
   9   3  15       24.34       58.97     49.15 o 
  -9   4  15        1.37       59.69     49.43 o 
  -8   4  15        2.65       35.38     51.11 o 
  -7   4  15      205.61      228.09     66.85 o 
  -6   4  15       87.63      102.54     28.51 o 
  -5   4  15        1.11      110.08     31.45 o 
  -4   4  15        6.50      121.88     41.28 o 
  -3   4  15      580.92      571.95     30.49 o 
  -2   4  15       65.91       63.54     13.21 o 
  -1   4  15      117.41      120.18     10.95 o 
   0   4  15       82.62       84.47     34.40 o 
   1   4  15        2.58       94.36     51.11 o 
   2   4  15        4.83       49.14     29.49 o 
   3   4  15        0.08       19.66     29.49 o 
   4   4  15      456.44      398.05     20.73 o 
   5   4  15      122.12      130.74     28.83 o 
   6   4  15        1.64       55.04     47.18 o 
   7   4  15       10.92       81.03     42.98 o 
   9   4  15       32.11       55.14     40.72 o 
  -9   5  15        2.93       58.97     62.90 o 
  -8   5  15       33.14      107.34     77.65 o 
  -7   5  15       73.92      149.41     78.63 o 
  -6   5  15      136.91      117.85     25.22 o 
  -5   5  15      183.53      228.04     28.28 o 
  -4   5  15      155.39      153.27     27.08 o 
  -3   5  15      234.27      201.70     24.79 o 
  -2   5  15      187.11      185.25     41.29 o 
  -1   5  15      312.28      383.58     36.38 o 
   0   5  15        5.28      115.98     49.14 o 
   1   5  15       10.66       15.73     19.66 o 
   2   5  15       57.02       35.65     19.92 o 
   3   5  15       36.37       49.30     35.38 o 
   4   5  15        8.32       39.03     33.03 o 
   5   5  15      242.78      280.71     30.48 o 
   6   5  15       14.62       86.49     39.32 o 
   7   5  15       12.52       86.98     50.13 o 
   8   5  15       27.14      110.09     47.18 o 
   9   5  15        0.04        5.90     72.73 o 
  -9   6  15       43.23       84.93     59.96 o 
  -7   6  15       24.43       78.63     37.35 o 
  -6   6  15      137.17      157.21     27.52 o 
  -5   6  15      315.78      284.21     31.46 o 
  -4   6  15        0.19       29.49     37.35 o 
  -3   6  15      318.51      289.98     34.41 o 
  -1   6  15       14.99       25.73     11.51 o 
   0   6  15     1135.00     1095.63      9.73 o 
   1   6  15      264.17      222.96     48.17 o 
   2   6  15      126.66       93.38     22.61 o 
   3   6  15      159.20      123.02     25.01 o 
   4   6  15       67.42       47.08     40.30 o 
   5   6  15        0.77       37.35     37.35 o 
   6   6  15      254.90      167.37     29.49 o 
   7   6  15       14.01       70.77     51.11 o 
   8   6  15      182.67      177.73     38.86 o 
   9   6  15       13.56      106.85     41.43 o 
  -9   7  15        2.23       23.59    100.25 o 
  -7   7  15       14.39       53.08     64.87 o 
  -6   7  15      150.69      113.27     46.20 o 
  -5   7  15       55.91       68.80     32.44 o 
  -4   7  15       45.39       71.33     28.30 o 
  -3   7  15      236.38      187.76     18.71 o 
  -2   7  15      456.90      388.76     42.28 o 
  -1   7  15       17.81       68.80     37.35 o 
   1   7  15      143.90      115.99      9.83 o 
   2   7  15       74.36       82.57     25.56 o 
   3   7  15        9.00       34.79     27.52 o 
   5   7  15      155.15      178.75     62.91 o 
   6   7  15       21.10       37.35     39.32 o 
   8   7  15        0.32       27.52     58.97 o 
  -8   8  15        3.62       19.66     94.36 o 
  -6   8  15        4.54       85.04     31.88 o 
  -5   8  15       38.13       62.49     22.31 o 
  -4   8  15      248.84      258.97    101.26 o 
  -3   8  15      625.56      559.81     18.15 o 
  -2   8  15       97.42       98.30     39.32 o 
  -1   8  15       26.89       60.94     47.18 o 
   0   8  15      132.97      167.11     39.32 o 
   2   8  15       47.37       38.09     27.52 o 
   3   8  15      127.19      145.48     25.08 o 
   4   8  15      144.47      163.21     40.30 o 
   5   8  15       13.15       66.18     40.30 o 
   6   8  15       12.27       23.84     37.89 o 
   7   8  15        7.15       98.29     51.11 o 
   8   8  15       24.15       54.75     27.27 o 
  -6   9  15        7.79       31.96     17.28 o 
  -5   9  15       11.64       58.97     62.91 o 
  -4   9  15        1.81       30.13     22.44 o 
  -3   9  15      191.46      208.40     76.68 o 
  -2   9  15      193.66      196.61     70.78 o 
  -1   9  15      226.68      316.54     35.39 o 
   0   9  15        1.35       37.35     62.90 o 
   3   9  15       22.63       26.49     13.76 o 
   4   9  15        2.76        9.83     13.76 o 
   6   9  15        1.12       80.72     85.51 o 
   7   9  15       43.87      145.47     43.25 o 
  -7  10  15        0.36       34.30     35.38 o 
  -6  10  15       18.48      167.09     72.73 o 
  -2  10  15       34.27       66.84     60.94 o 
  -1  10  15       47.98       82.57     35.39 o 
   0  10  15       97.35      108.13     53.08 o 
   1  10  15       24.24       41.28     64.87 o 
   2  10  15      144.26      292.93     86.50 o 
   3  10  15       12.50        0.00     68.80 o 
   4  10  15       18.09       21.62     17.69 o 
   5  10  15        8.99      102.22     43.25 o 
   6  10  15       54.53       60.45     55.99 o 
   7  10  15        7.33       35.38     47.18 o 
  -6  11  15        1.98       74.38     50.13 o 
  -5  11  15       42.99       29.74     13.21 o 
  -4  11  15      101.76       70.77     82.57 o 
  -3  11  15       21.22      119.91    121.88 o 
  -2  11  15        2.12       57.01    106.15 o 
   0  11  15      185.12      237.89     47.18 o 
   2  11  15        0.77       15.73     37.35 o 
   4  11  15        0.83       25.48     22.61 o 
   5  11  15        2.19       73.08     38.33 o 
   6  11  15        4.76       11.79     19.66 o 
  -4  12  15      133.20      125.82     58.98 o 
  -3  12  15        9.92      110.08     82.56 o 
  -1  12  15        1.39       96.32     57.01 o 
   0  12  15        3.12      135.64     58.97 o 
   2  12  15       36.93      135.64     78.63 o 
   4  12  15        0.30       43.25     58.97 o 
   5  12  15        3.31       11.79     15.73 o 
  -4  13  15       17.46      114.02     84.53 o 
  -3  13  15       16.23      188.72     84.53 o 
  -2  13  15       59.66      129.75     98.29 o 
   0  13  15       40.75       51.11     80.60 o 
   1  13  15       50.04       37.35     55.04 o 
   3  13  15        1.27      279.14     84.53 o 
   0  14  15        3.25       35.38     51.11 o 
   1  14  15        1.49       37.35     47.18 o 
  -9   0  16      397.35      448.31     58.99 o 
  -8   0  16       11.23       57.01     68.80 o 
  -7   0  16      790.44      755.28     39.34 o 
  -6   0  16      241.30      237.90     51.12 o 
  -5   0  16      586.53      562.48     53.10 o 
  -4   0  16     3625.18     3395.63     33.52 o 
  -3   0  16      192.51      141.56     23.59 o 
  -2   0  16     1881.09     1904.29     49.23 o 
  -1   0  16       12.43       58.97     45.21 o 
   0   0  16     2194.59     2119.71     39.40 o 
   1   0  16      207.53      230.04     29.49 o 
   2   0  16     9621.51     9802.00    111.07 o 
   3   0  16      119.97      159.24     31.46 o 
   4   0  16      445.84      460.16     78.66 o 
   5   0  16      443.55      397.23    100.29 o 
   6   0  16       56.65      114.02     47.18 o 
   7   0  16      785.46      747.40     60.97 o 
   8   0  16      107.58       98.30     35.39 o 
 -10   1  16      323.25      175.07     79.71 o 
  -9   1  16      130.38      239.85     64.88 o 
  -8   1  16      217.12      241.44     54.55 o 
  -7   1  16        1.18       82.56     60.94 o 
  -6   1  16      391.26      359.53     43.39 o 
  -5   1  16     1311.10     1255.51     90.52 o 
  -4   1  16     1087.63     1148.82     74.77 o 
  -3   1  16     2051.01     2150.07     23.82 o 
  -2   1  16      133.96      140.84     24.30 o 
  -1   1  16     2008.00     1937.19     47.31 o 
   0   1  16        0.48       39.32     31.45 o 
   1   1  16     1518.23     1443.15     47.25 o 
   2   1  16      127.63      120.40     15.83 o 
   3   1  16     1840.13     1894.47    104.36 o 
   4   1  16      236.34      203.16     24.44 o 
   5   1  16      261.24      251.65     64.88 o 
   6   1  16      633.78      601.45     36.36 o 
   7   1  16      533.84      547.82     50.31 o 
   8   1  16      222.52      257.40     35.13 o 
   9   1  16       76.75       31.45     43.25 o 
  -9   2  16      210.68      128.45     37.45 o 
  -8   2  16      177.71      179.73     59.96 o 
  -7   2  16       21.20       59.76     32.71 o 
  -6   2  16      436.89      466.69     29.29 o 
  -5   2  16      678.57      623.48     39.62 o 
  -4   2  16      900.39      935.64     33.55 o 
  -3   2  16     1288.10     1325.04     26.82 o 
  -2   2  16     2492.06     2565.53     25.71 o 
   0   2  16     1579.20     1546.38     34.06 o 
   1   2  16       61.61       53.95     24.56 o 
   2   2  16     3410.12     3225.21     96.62 o 
   3   2  16      764.18      715.16     27.54 o 
   4   2  16      935.29      951.91     43.67 o 
   5   2  16      369.01      394.93     24.24 o 
   6   2  16     1152.23     1221.86     44.17 o 
   7   2  16      132.07      130.75     37.43 o 
   8   2  16       50.46       68.80     43.25 o 
   9   2  16       75.11       59.32     36.62 o 
  -9   3  16        7.29       62.90     35.98 o 
  -8   3  16       51.79       56.01     40.99 o 
  -7   3  16      533.07      440.26     32.60 o 
  -6   3  16      653.88      700.02     32.62 o 
  -5   3  16     1542.66     1463.53    113.17 o 
  -4   3  16      227.90      274.34     66.85 o 
  -3   3  16      747.78      723.37     62.95 o 
  -2   3  16       29.92       30.72     22.11 o 
  -1   3  16     1555.62     1588.50    123.04 o 
   0   3  16      298.63      301.05     16.71 o 
   1   3  16     3754.80     3744.22     60.16 o 
   2   3  16      287.30      290.28     25.01 o 
   3   3  16      414.40      410.75     20.65 o 
   4   3  16        4.31       41.28     31.45 o 
   5   3  16     1581.13     1587.12    143.68 o 
   6   3  16       85.60      102.83     45.16 o 
   7   3  16      487.04      574.93     28.48 o 
   8   3  16       94.97      153.11     36.90 o 
   9   3  16       14.81       55.04     72.73 o 
  -9   4  16      273.72      324.00     50.54 o 
  -8   4  16       25.80       78.63     74.70 o 
  -7   4  16      369.45      358.28     25.44 o 
  -6   4  16      275.33      396.20     35.93 o 
  -5   4  16      482.13      546.47     25.03 o 
  -4   4  16      109.99      108.21     26.54 o 
  -3   4  16      347.22      347.20     29.50 o 
  -2   4  16      314.35      286.97     21.63 o 
  -1   4  16     1023.17     1041.39     23.53 o 
   0   4  16     2485.30     2464.62     62.06 o 
   1   4  16       25.75      125.81     51.11 o 
   2   4  16     1814.58     1751.26     45.38 o 
   3   4  16       56.44       84.21     23.18 o 
   4   4  16       11.54       94.36     55.04 o 
   5   4  16       64.22      119.62     29.74 o 
   6   4  16      201.44      255.56     37.18 o 
   7   4  16      570.37      539.78     92.43 o 
   8   4  16      189.85      140.31     26.87 o 
   9   4  16       44.77      212.31    139.57 o 
  -9   5  16       23.40       15.73     70.77 o 
  -8   5  16      404.89      437.21     87.50 o 
  -7   5  16       12.15       62.91     43.25 o 
  -6   5  16      932.14      912.24     67.59 o 
  -5   5  16      230.08      281.58     22.17 o 
  -4   5  16       25.11       49.15     15.17 o 
  -3   5  16      258.82      234.00     28.80 o 
  -2   5  16       19.99       28.98     15.73 o 
  -1   5  16      221.01      198.60     16.71 o 
   0   5  16       61.38       58.26      9.65 o 
   1   5  16     1540.10     1596.16     50.19 o 
   2   5  16        1.33       52.21     26.54 o 
   3   5  16      738.55      624.77     49.17 o 
   4   5  16        5.55       39.32     27.52 o 
   5   5  16      164.70      198.15     27.06 o 
   6   5  16      385.00      365.35     42.04 o 
   7   5  16      106.03      105.40     59.48 o 
   8   5  16      839.36      657.26     34.02 o 
   9   5  16      111.58      207.86    132.70 o 
  -9   6  16      202.01      185.18     34.37 o 
  -8   6  16       18.76       81.87     37.35 o 
  -7   6  16      506.28      479.80     60.73 o 
  -6   6  16      214.87      226.89     46.20 o 
  -5   6  16     1816.72     1823.24    130.90 o 
  -4   6  16      397.98      383.13     61.94 o 
  -3   6  16       15.29       29.49     23.59 o 
  -2   6  16      754.12      689.02     19.35 o 
  -1   6  16       27.07       33.06      9.62 o 
   0   6  16      853.28      832.13     23.61 o 
   1   6  16       20.92       18.18     16.71 o 
   2   6  16      953.26      983.46     35.41 o 
   3   6  16        8.53       50.55     20.91 o 
   4   6  16      510.37      522.60     37.80 o 
   5   6  16      297.75      303.89     32.44 o 
   6   6  16       23.85       66.84     72.73 o 
   7   6  16       57.74      110.09     58.98 o 
  -8   7  16      113.26      129.82     31.82 o 
  -7   7  16       77.22      111.13     29.48 o 
  -6   7  16      828.76      835.10     62.54 o 
  -5   7  16      463.83      475.71     30.48 o 
  -4   7  16      108.07      144.07     30.47 o 
  -3   7  16     1519.99     1483.16     61.01 o 
  -2   7  16      715.80      686.10     80.64 o 
  -1   7  16     2728.64     2653.69     86.68 o 
   1   7  16      563.45      576.86     17.76 o 
   2   7  16      157.36      147.75     38.34 o 
   3   7  16      924.49      902.66     20.66 o 
   4   7  16       88.70      119.84     33.42 o 
   5   7  16      502.65      514.87     58.01 o 
   6   7  16       38.65       65.04     32.47 o 
   7   7  16      378.03      387.50     37.10 o 
   8   7  16       24.96       19.66    100.26 o 
  -8   8  16       33.49       84.73     56.03 o 
  -7   8  16      101.03       70.55     27.52 o 
  -6   8  16      381.14      366.35     79.63 o 
  -5   8  16      275.70      304.59     22.47 o 
  -4   8  16      632.84      668.79     31.99 o 
  -3   8  16      179.65      141.04     26.54 o 
  -2   8  16     2797.35     2683.05    102.44 o 
  -1   8  16      297.40      357.85     31.46 o 
   0   8  16      989.35     1078.06     72.79 o 
   1   8  16       87.62      204.45     64.87 o 
   2   8  16      343.13      378.42     23.60 o 
   3   8  16      195.12      182.31     24.56 o 
   4   8  16     1020.57     1140.62     25.84 o 
   5   8  16      211.52      180.95     54.07 o 
   6   8  16      359.50      362.17     43.12 o 
   7   8  16      113.38      148.50     50.13 o 
  -7   9  16       16.72       41.28     25.56 o 
  -6   9  16      246.77      229.91    119.93 o 
  -5   9  16      389.01      413.16     11.55 o 
  -4   9  16       64.59       67.73     17.69 o 
  -3   9  16     1554.07     1564.51     55.10 o 
  -1   9  16      249.39      259.53     55.05 o 
   0   9  16       86.77      114.02     53.08 o 
   1   9  16      564.50      529.01     59.00 o 
   2   9  16       57.09      119.92     37.35 o 
   3   9  16      555.96      529.30     66.86 o 
   4   9  16      317.68      276.81     16.14 o 
   5   9  16      408.26      372.31     88.48 o 
   6   9  16      145.40      123.32     43.25 o 
   7   9  16      143.88      163.17     29.49 o 
  -7  10  16      173.08      148.88     28.87 o 
  -6  10  16       80.59       95.45     99.28 o 
  -5  10  16      131.30      139.79      9.69 o 
  -4  10  16      393.22      385.39     49.16 o 
  -3  10  16      157.41      208.39     37.35 o 
  -2  10  16      785.78      755.27     76.71 o 
  -1  10  16      115.60      145.48     70.77 o 
   0  10  16      271.97      363.74     37.36 o 
   1  10  16       37.17       27.52     43.25 o 
   2  10  16      874.14      883.16     66.88 o 
   4  10  16      317.64      301.59     27.70 o 
   5  10  16       78.83      118.48     24.57 o 
   6  10  16      173.92      162.37     52.10 o 
  -6  11  16       54.80       52.98     19.66 o 
  -5  11  16       32.65       60.94     90.43 o 
  -4  11  16       94.55       90.43     64.87 o 
  -3  11  16      233.88      273.28     78.64 o 
  -2  11  16      198.16      169.08     55.05 o 
  -1  11  16      503.58      412.95     51.13 o 
   1  11  16      924.86      802.53     47.21 o 
   3  11  16      537.07      574.21    108.16 o 
   4  11  16        0.52       16.99     38.33 o 
   5  11  16      188.73      179.31     26.17 o 
  -5  12  16       27.89       55.04     49.15 o 
  -2  12  16      431.91      515.17     57.02 o 
  -1  12  16       76.94      159.24    110.09 o 
   0  12  16      684.21      666.69     43.27 o 
   2  12  16       66.14      135.64     64.87 o 
   4  12  16      271.12      241.83     82.58 o 
  -3  13  16      249.37      296.88     66.85 o 
  -1  13  16      563.81      601.74     49.16 o 
   0  13  16       31.90      200.51    104.19 o 
   1  13  16      288.18      241.83     86.51 o 
   3  13  16      256.06      141.56     53.08 o 
  -9   1  17       28.04       67.64     42.18 o 
  -7   1  17        9.02       62.91     58.97 o 
  -6   1  17       23.55       45.21     45.21 o 
  -5   1  17      228.49      264.46     26.50 o 
  -4   1  17       56.30       39.44     21.51 o 
  -3   1  17       22.85       39.88     33.53 o 
  -2   1  17       10.13       17.69     35.38 o 
  -1   1  17       99.68       85.52     19.27 o 
   0   1  17        1.91       26.06     24.30 o 
   2   1  17      198.38      202.88     24.79 o 
   3   1  17     1142.15     1123.55     31.27 o 
   4   1  17      486.36      515.23     38.07 o 
   5   1  17        9.84       81.63     38.06 o 
   6   1  17        5.12       71.42     36.92 o 
   7   1  17        0.06       39.38     40.15 o 
   8   1  17       22.71      130.83     33.44 o 
   9   1  17        0.29      103.11     52.86 o 
  -8   2  17        1.39       74.70     49.14 o 
  -7   2  17       90.62      123.39     39.32 o 
  -6   2  17       83.38      112.88     39.16 o 
  -5   2  17      219.28      233.96     50.14 o 
  -4   2  17       95.18       95.39     29.09 o 
  -3   2  17        2.63       14.65     30.20 o 
  -1   2  17       47.25      107.63     39.32 o 
   0   2  17      243.87      330.48     15.58 o 
   1   2  17      959.20      998.67     70.83 o 
   2   2  17      160.80      147.98     23.07 o 
   3   2  17      347.27      352.19     24.07 o 
   4   2  17      102.05       88.09     22.67 o 
   5   2  17       70.37       53.08     51.11 o 
   6   2  17      204.44      221.62     50.13 o 
   8   2  17        3.52       57.49     33.53 o 
   9   2  17       20.23       92.11     42.46 o 
  -9   3  17       13.69       57.01     62.91 o 
  -8   3  17        0.00       35.38     47.18 o 
  -7   3  17       73.92       78.63     35.39 o 
  -6   3  17      164.21      166.44     29.09 o 
  -5   3  17      140.97      136.23     54.06 o 
  -4   3  17      386.32      335.32     30.61 o 
  -3   3  17      132.16      174.59     25.54 o 
  -2   3  17       50.40       43.31     21.51 o 
  -1   3  17      353.70      366.41     19.16 o 
   0   3  17       42.09       41.84     23.59 o 
   1   3  17      230.58      222.39     19.32 o 
   2   3  17       26.26       41.06     24.06 o 
   3   3  17      212.71      180.53     24.91 o 
   4   3  17      237.70      246.56     38.34 o 
   5   3  17       25.16       74.70     51.11 o 
   6   3  17        0.34       15.22     42.02 o 
   8   3  17       89.06       64.52     42.37 o 
   9   3  17        0.69      108.12     66.84 o 
  -8   4  17       59.08       88.46     31.45 o 
  -7   4  17        3.91       20.61     41.43 o 
  -6   4  17       72.87      119.53     57.99 o 
  -5   4  17        7.68       43.25     37.35 o 
  -4   4  17      124.39      150.71     38.69 o 
  -3   4  17      190.44      199.20     28.51 o 
  -2   4  17      354.09      362.30     25.98 o 
  -1   4  17      239.69      245.99     22.61 o 
   0   4  17      332.03      289.69     17.92 o 
   1   4  17       71.17       77.10     16.72 o 
   2   4  17        6.09      115.98     29.49 o 
   3   4  17       17.71       34.66     25.56 o 
   4   4  17       74.70       66.35     31.24 o 
   5   4  17       41.97       47.55     31.45 o 
   6   4  17      174.85       95.10     26.54 o 
   8   4  17        6.75       91.94     54.00 o 
  -9   5  17        1.99      151.36     58.97 o 
  -8   5  17       12.83       53.08     53.08 o 
  -7   5  17        5.74       40.39     38.94 o 
  -5   5  17      239.83      208.77     30.91 o 
  -4   5  17       67.85       66.51     41.28 o 
  -3   5  17      937.78      922.65     30.60 o 
  -2   5  17        9.08        9.32     15.73 o 
  -1   5  17      742.64      704.69     15.09 o 
   0   5  17      123.94      151.35     22.61 o 
   1   5  17       94.08       75.60     25.56 o 
   2   5  17      281.91      309.40     60.95 o 
   3   5  17      168.63      163.11     37.35 o 
   4   5  17       52.17       64.48     26.17 o 
   6   5  17       88.74       56.90     25.69 o 
   7   5  17       31.14      102.22     57.01 o 
   8   5  17        0.82       27.52     66.84 o 
  -8   6  17       43.71      255.56     90.43 o 
  -7   6  17        7.85       19.66     45.21 o 
  -6   6  17        9.21       24.57     25.02 o 
  -5   6  17       63.68       59.95     18.86 o 
  -4   6  17        5.01       39.32     68.80 o 
  -3   6  17      329.04      322.37     57.02 o 
  -2   6  17      273.18      318.23     31.46 o 
  -1   6  17        0.22       23.59      9.83 o 
   0   6  17      154.78      132.53      9.83 o 
   1   6  17      145.22      122.91     26.54 o 
   2   6  17       10.20       27.08     12.99 o 
   3   6  17       21.83       40.30     23.63 o 
   4   6  17       79.20       74.70     37.35 o 
   5   6  17       77.96       98.89     25.46 o 
   6   6  17       13.28       50.16     39.89 o 
   7   6  17        2.50       58.97     27.52 o 
  -8   7  17        0.50       39.32     35.38 o 
  -6   7  17       13.46       28.61     17.69 o 
  -4   7  17        9.98       35.38     23.59 o 
  -3   7  17      142.52      118.61     16.90 o 
  -2   7  17       47.15       47.40     13.76 o 
  -1   7  17      179.63      203.40     49.15 o 
   0   7  17      154.44      145.14     36.37 o 
   1   7  17       52.36       70.77      9.83 o 
   2   7  17        6.74       74.70     51.11 o 
   4   7  17       13.54       29.99     28.61 o 
   5   7  17       42.54        7.86     23.59 o 
   6   7  17       65.02       69.09     36.74 o 
   7   7  17        0.05       31.45     37.35 o 
   8   7  17       47.07      125.81     68.80 o 
  -7   8  17        4.61       35.38     88.46 o 
  -6   8  17       30.17       30.86     27.97 o 
  -5   8  17       21.02       53.08     13.76 o 
  -4   8  17       43.74       35.38     11.79 o 
  -3   8  17      104.01       97.19     21.63 o 
  -2   8  17       19.96       94.36     58.97 o 
  -1   8  17      151.67      192.67     70.78 o 
   1   8  17       30.60      169.06     62.91 o 
   2   8  17        5.51        0.00      9.83 o 
   3   8  17       84.04       81.42     11.55 o 
   4   8  17       51.52       78.35     20.13 o 
   5   8  17       20.03       87.57     22.59 o 
   6   8  17       30.68       29.49     47.18 o 
   7   8  17        8.80       34.35     36.82 o 
  -6   9  17       30.79       32.30     29.77 o 
  -4   9  17        4.61      104.19     43.25 o 
  -3   9  17       13.57       57.01     62.91 o 
  -2   9  17       26.59       62.91     64.87 o 
   0   9  17      244.62      196.61     43.25 o 
   1   9  17      101.01      131.72     74.70 o 
   3   9  17       32.89       22.47     14.60 o 
   4   9  17       28.79       51.11     29.49 o 
   5   9  17        5.47       45.21     19.66 o 
   6   9  17        2.63       84.86     34.83 o 
  -6  10  17        4.86       25.56     17.69 o 
  -5  10  17        0.14        7.86     13.76 o 
  -4  10  17       15.08       51.11     62.91 o 
  -3  10  17        0.78       70.77     43.25 o 
  -2  10  17       18.15       37.35     47.18 o 
  -1  10  17       93.62       55.05     45.22 o 
   0  10  17      113.72      104.19     74.71 o 
   2  10  17       16.44       43.25     47.18 o 
   3  10  17       91.92       11.80     41.28 o 
   4  10  17      129.05      124.41     28.51 o 
   5  10  17       28.11       96.32     60.94 o 
   6  10  17       14.13       55.04     21.62 o 
  -4  11  17        3.42       96.32     53.08 o 
  -3  11  17        3.83       82.56     76.67 o 
   0  11  17      251.40      110.10     47.19 o 
   1  11  17      222.93      251.66     80.61 o 
   3  11  17        0.32      110.08     82.56 o 
   4  11  17        6.43      167.09     86.49 o 
   5  11  17       28.86       52.77     43.25 o 
  -4  12  17        4.42        5.90     88.46 o 
  -2  12  17        0.36        9.83     78.63 o 
  -1  12  17       76.29       78.63     84.53 o 
   0  12  17       46.24       98.29     84.53 o 
   1  12  17        0.30      145.47     80.60 o 
   3  12  17        0.23      163.16     64.87 o 
   4  12  17        2.92       94.36     64.87 o 
  -2  13  17        3.46       90.43     53.08 o 
  -1  13  17      177.80      115.99     66.84 o 
   0  13  17       34.24      110.09     86.50 o 
   1  13  17        1.80       55.04     57.01 o 
   2  13  17        9.63        3.93     86.49 o 
  -8   0  18      688.83      534.93     78.67 o 
  -7   0  18      122.76       51.11     47.18 o 
  -6   0  18      645.29      747.34     53.10 o 
  -5   0  18       32.42       43.25     53.08 o 
  -4   0  18      824.72      893.04     51.14 o 
  -3   0  18      116.05       70.77     25.56 o 
  -2   0  18     2191.94     2237.30     53.18 o 
  -1   0  18      859.63      841.98     57.05 o 
   0   0  18     1188.69     1298.76     80.68 o 
   1   0  18     5951.43     6152.97    110.65 o 
   2   0  18      989.60      977.81     60.99 o 
   3   0  18       19.90       25.56     25.56 o 
   4   0  18     2545.88     2495.58     41.36 o 
   5   0  18     1061.43     1040.71     35.41 o 
   6   0  18       87.10      119.92     58.98 o 
   7   0  18      595.60      515.24     51.13 o 
   9   0  18      141.74       88.47     82.57 o 
  -9   1  18      187.17      198.48     74.71 o 
  -8   1  18       14.35       57.08     35.43 o 
  -7   1  18      359.08      437.16     43.26 o 
  -5   1  18      187.46      208.93     32.65 o 
  -4   1  18        2.21       45.35     27.97 o 
  -3   1  18     2919.02     3064.80     77.83 o 
  -2   1  18      181.44      225.02     75.69 o 
  -1   1  18      924.02      971.83     56.07 o 
   0   1  18     2727.43     2712.58     51.20 o 
   1   1  18     1144.91     1176.20     34.07 o 
   2   1  18     2159.69     2141.63     46.28 o 
   3   1  18       19.40       47.18     41.28 o 
   4   1  18      529.67      606.51     59.98 o 
   5   1  18       89.82      100.35     47.18 o 
   6   1  18     1124.79     1052.84     54.10 o 
   7   1  18       13.85       96.32     60.94 o 
   8   1  18      218.35      260.26     39.66 o 
   9   1  18        0.50       15.73     41.28 o 
  -8   2  18       68.12       63.24     49.15 o 
  -6   2  18      611.28      644.00     50.74 o 
  -5   2  18      140.80       88.80     20.85 o 
  -4   2  18      755.21      680.72     29.50 o 
  -3   2  18       98.46      125.39     21.43 o 
  -2   2  18      831.26      767.71     58.03 o 
  -1   2  18      243.92      297.99     16.95 o 
   0   2  18     1610.67     1561.18     39.37 o 
   1   2  18      300.15      316.68     29.45 o 
   2   2  18       35.36       60.94     30.70 o 
   3   2  18       29.83       61.95     21.24 o 
   4   2  18      282.60      347.81     27.31 o 
   5   2  18     2205.74     2095.98     69.90 o 
   6   2  18       46.44       64.60     38.54 o 
   7   2  18      369.52      380.33     67.84 o 
   8   2  18        1.01      129.74     80.60 o 
  -9   3  18       88.17      110.01     35.43 o 
  -8   3  18       40.47      119.92     80.60 o 
  -7   3  18      245.90      279.00     66.82 o 
  -6   3  18       35.03       96.33     68.80 o 
  -5   3  18     1684.84     1621.81     48.28 o 
  -4   3  18      131.54       62.69     35.34 o 
  -3   3  18      748.56      775.43     44.35 o 
  -2   3  18       19.13       27.52     53.08 o 
  -1   3  18     1474.79     1489.89     31.97 o 
   0   3  18      422.26      398.77     27.64 o 
   1   3  18      882.50      977.71     25.04 o 
   2   3  18        8.32       11.79     17.69 o 
   3   3  18       16.45       24.71     32.37 o 
   4   3  18      604.60      628.57     25.66 o 
   5   3  18       69.20       62.91     51.11 o 
   6   3  18      194.69      280.49     65.86 o 
   7   3  18        0.15       94.36     41.28 o 
   8   3  18       56.93       85.51     42.49 o 
  -8   4  18      244.68      306.74     32.40 o 
  -7   4  18       79.21      104.19     57.01 o 
  -6   4  18      940.34      897.76     44.25 o 
  -5   4  18       31.19       43.41     28.30 o 
  -4   4  18      269.17      281.39     24.91 o 
  -3   4  18        1.30       27.52     37.35 o 
  -2   4  18      277.92      259.46     22.61 o 
  -1   4  18       68.61       64.87     18.87 o 
   0   4  18      914.85      916.24     25.57 o 
   1   4  18      454.97      415.50     36.36 o 
   2   4  18      548.33      572.73     63.92 o 
   3   4  18      569.83      595.98     53.10 o 
   4   4  18      382.21      393.61     49.16 o 
   5   4  18      331.35      398.69     72.75 o 
   7   4  18      246.52      166.51     54.17 o 
  -8   5  18       64.52      135.64     88.46 o 
  -7   5  18      608.01      629.53     61.95 o 
  -6   5  18       28.96       44.46     33.42 o 
  -5   5  18     1546.87     1529.28     55.10 o 
  -4   5  18       28.30       66.84     33.42 o 
  -3   5  18       80.12      112.25     45.22 o 
  -2   5  18       75.11       81.48     23.59 o 
  -1   5  18      166.84      121.86     84.54 o 
   0   5  18      537.99      681.15     60.97 o 
   1   5  18     1122.84     1165.78     33.39 o 
   2   5  18     1584.48     1531.65     28.60 o 
   3   5  18      276.69      323.17     98.31 o 
   4   5  18      455.25      453.69     39.33 o 
   5   5  18        9.70       60.94     58.97 o 
   6   5  18        7.43       90.43     72.73 o 
   7   5  18       12.34      121.88     78.63 o 
   8   5  18      291.49      210.88     68.81 o 
  -8   6  18      319.23      318.90     40.61 o 
  -7   6  18      124.36      117.47     70.77 o 
  -6   6  18      414.90      442.21     26.87 o 
  -5   6  18        5.07      121.88     78.63 o 
  -4   6  18     2442.01     2343.14     67.52 o 
  -3   6  18       52.35       66.99     20.72 o 
  -2   6  18       25.09       47.92     19.66 o 
  -1   6  18      308.37      243.59     33.14 o 
   0   6  18     1869.12     1935.60     61.03 o 
   1   6  18      303.04      330.37     17.59 o 
   2   6  18      158.27      161.87     49.15 o 
   3   6  18      661.22      710.33     15.40 o 
   4   6  18      112.04      129.70     41.28 o 
   5   6  18       78.09      107.47     50.47 o 
   6   6  18      122.81      159.24     70.77 o 
   7   6  18      342.83      299.93     90.44 o 
   8   6  18       58.62       95.39     42.23 o 
  -7   7  18      123.82      105.56     44.65 o 
  -6   7  18       56.62       60.70     35.79 o 
  -5   7  18      367.28      388.66     36.41 o 
  -4   7  18       47.35       16.05     21.27 o 
  -3   7  18     2146.91     2028.12     57.10 o 
  -2   7  18      172.85      200.53     14.92 o 
  -1   7  18     1439.44     1320.45     19.38 o 
   0   7  18      164.59      169.83     11.80 o 
   1   7  18      392.31      443.50     61.94 o 
   2   7  18      171.95      181.48     19.04 o 
   3   7  18       37.75       66.84     37.35 o 
   4   7  18      558.65      584.97     32.04 o 
   5   7  18        6.39       57.01     37.35 o 
   6   7  18      277.51      261.61     41.83 o 
   7   7  18        7.80        5.90     53.08 o 
  -7   8  18       32.85       75.85     34.40 o 
  -6   8  18      232.75      183.87     78.64 o 
  -5   8  18        2.05       23.59     21.62 o 
  -4   8  18      602.12      612.58     20.39 o 
  -3   8  18      179.06      162.19     23.59 o 
  -2   8  18      829.69      763.17     84.58 o 
  -1   8  18      191.95      116.00     43.25 o 
   0   8  18      288.83      306.72    108.14 o 
   1   8  18       72.04      208.38     68.81 o 
   2   8  18      125.94      151.79      9.76 o 
   3   8  18      335.13      412.10     35.50 o 
   4   8  18        2.86       62.90     66.84 o 
   5   8  18      427.62      388.27     40.31 o 
   6   8  18       37.27       39.14     39.02 o 
   7   8  18      134.25      177.42     55.05 o 
  -5   9  18      398.62      384.96     15.51 o 
  -4   9  18      202.48      155.85      8.85 o 
  -3   9  18      361.46      312.63     78.65 o 
  -2   9  18       55.25       82.57     74.70 o 
  -1   9  18      798.68      694.30    110.14 o 
   0   9  18      193.38       96.34     39.32 o 
   1   9  18      124.09       98.30     53.08 o 
   2   9  18      528.58      587.98     41.30 o 
   3   9  18       34.74       57.01      9.83 o 
   4   9  18      809.80      762.87     48.19 o 
   6   9  18      270.65      231.18     36.72 o 
  -6  10  18       91.48       95.80     27.10 o 
  -5  10  18       45.92       37.72     48.16 o 
  -4  10  18      379.44      326.40     90.45 o 
  -3  10  18       46.28       68.80     66.84 o 
  -2  10  18      887.81      826.11     49.17 o 
   0  10  18      441.00      369.67     58.99 o 
   1  10  18      465.43      629.24     76.69 o 
   2  10  18      170.77      125.82     62.91 o 
   3  10  18      769.06      778.83     55.07 o 
   4  10  18      107.05      126.19     34.40 o 
   5  10  18      250.88      207.46     28.28 o 
  -3  11  18      231.33      204.47     72.74 o 
  -1  11  18      258.25      436.47     47.19 o 
   0  11  18       75.02       57.01     47.18 o 
   1  11  18      109.80      167.10    123.85 o 
   2  11  18      178.65      129.76     45.22 o 
   3  11  18      227.49      108.13     90.44 o 
   4  11  18      218.87      287.04     94.37 o 
  -3  12  18       54.33       17.69     49.15 o 
  -2  12  18      146.54      115.99     66.84 o 
  -1  12  18      127.08      269.33     58.98 o 
   0  12  18      216.66      155.32    108.13 o 
   1  12  18      104.63      129.75     66.84 o 
   3  12  18      126.40      151.38     55.05 o 
  -8   1  19       25.47       71.42     37.22 o 
  -7   1  19       49.10       82.57     35.39 o 
  -6   1  19       14.28       11.79     58.97 o 
  -5   1  19        6.49       66.84     41.28 o 
  -4   1  19       17.25       57.99     29.09 o 
  -3   1  19       15.38      121.88     47.18 o 
  -2   1  19       97.68      106.74     23.45 o 
  -1   1  19       42.05       55.19     23.59 o 
   0   1  19      475.66      468.58     36.63 o 
   1   1  19      203.60      191.40     22.55 o 
   2   1  19        0.05       86.49     29.49 o 
   4   1  19       50.60       72.64     31.45 o 
   5   1  19       11.41       80.12     79.61 o 
   6   1  19       23.45       57.01     72.73 o 
   7   1  19        1.14       70.77     35.38 o 
   8   1  19       19.66      104.19     94.36 o 
  -7   2  19       12.56       69.40     29.67 o 
  -6   2  19      280.86      275.08     45.31 o 
  -5   2  19      196.83      251.62     32.44 o 
  -4   2  19      493.90      481.08     53.10 o 
  -3   2  19        3.05        7.32     31.59 o 
  -2   2  19        0.68       39.32     20.72 o 
  -1   2  19      248.75      248.19     22.91 o 
   0   2  19      286.10      257.95     24.58 o 
   1   2  19        0.98       15.73     19.66 o 
   2   2  19       39.28       53.08     55.04 o 
   3   2  19       82.98       66.59     32.65 o 
   4   2  19       26.52        7.86     31.45 o 
   5   2  19        5.66       57.01     31.45 o 
   7   2  19        4.65       35.38     51.11 o 
   8   2  19        0.07       58.97     82.56 o 
  -8   3  19       17.70       39.32     58.97 o 
  -7   3  19        7.02       50.36     45.21 o 
  -6   3  19       13.74      119.91     72.73 o 
  -5   3  19        1.16       21.62     47.18 o 
  -3   3  19        6.00       60.94     39.32 o 
  -2   3  19      241.71      262.10     37.95 o 
  -1   3  19        1.56       58.97     49.14 o 
   0   3  19      210.57      186.89     23.32 o 
   1   3  19       46.63       80.60     55.04 o 
   2   3  19      413.99      375.79     31.25 o 
   3   3  19      110.42       76.34     42.27 o 
   5   3  19       74.35      108.12     40.60 o 
   6   3  19       12.32      119.91     55.04 o 
   7   3  19        5.52       99.33     46.71 o 
   8   3  19        2.32      159.23     49.14 o 
  -7   4  19       13.14       15.73     55.04 o 
  -4   4  19      105.53      133.62     39.17 o 
  -3   4  19        0.05       58.85     30.60 o 
  -2   4  19       81.32       91.10     27.27 o 
  -1   4  19      719.30      725.06     25.57 o 
   0   4  19       17.43       15.73     15.73 o 
   1   4  19       14.81       15.73     31.45 o 
   2   4  19       43.77       62.91     27.52 o 
   3   4  19        3.22       52.87     34.40 o 
   4   4  19       19.78       13.76     27.52 o 
   5   4  19      229.32      226.11     33.82 o 
   6   4  19        4.84       57.68     42.18 o 
   7   4  19       64.35       43.25     82.57 o 
   8   4  19       10.39       54.34     38.33 o 
  -8   5  19        1.28      110.08     82.56 o 
  -6   5  19       40.19       59.32     48.16 o 
  -5   5  19       53.89       96.33     27.52 o 
  -4   5  19        2.92       58.97     67.82 o 
  -3   5  19      164.74      119.93     42.38 o 
  -2   5  19       56.70       49.15     25.56 o 
  -1   5  19      256.64      205.50     36.37 o 
   0   5  19       80.46       82.63     20.72 o 
   1   5  19       47.66       57.28     24.91 o 
   2   5  19      169.56      203.60     22.00 o 
   4   5  19       33.82       80.51     31.16 o 
   5   5  19       36.15       10.35     24.04 o 
  -6   6  19        0.10       51.61     27.08 o 
  -5   6  19       33.18       36.81     55.04 o 
  -4   6  19       26.19       80.60     39.32 o 
  -3   6  19      486.97      487.26     28.62 o 
  -1   6  19      358.00      347.83     44.24 o 
   0   6  19       32.52       17.69     18.65 o 
   1   6  19        1.65       19.96     39.32 o 
   2   6  19       77.40       86.91     26.30 o 
   3   6  19       12.84       37.35     68.80 o 
   4   6  19       51.87       19.66     51.11 o 
   5   6  19        6.05       51.74     31.98 o 
   6   6  19       32.77       35.38     41.28 o 
   7   6  19        1.92       35.38     29.49 o 
  -7   7  19        7.41       40.30     34.40 o 
  -6   7  19       28.01       21.62     29.49 o 
  -5   7  19       34.53       47.69     25.56 o 
  -4   7  19        6.59       23.59     15.73 o 
  -3   7  19      280.49      221.68     19.66 o 
  -2   7  19        0.89       17.69     15.73 o 
  -1   7  19      200.37      148.49     51.12 o 
   0   7  19       49.82      108.12     64.87 o 
   1   7  19        0.14       22.00     23.59 o 
   3   7  19       24.54        3.93     25.56 o 
   4   7  19        9.38       44.46     56.02 o 
   5   7  19       32.81       57.01     49.15 o 
   6   7  19        0.95       16.76     23.03 o 
  -6   8  19       24.44        7.86     17.69 o 
  -5   8  19       20.50       74.70     27.52 o 
  -4   8  19        8.06       21.62     17.69 o 
  -3   8  19       38.55       31.45     36.37 o 
  -2   8  19       14.87       33.42     76.67 o 
  -1   8  19       67.40       78.63     39.32 o 
   0   8  19       90.72       43.25     72.74 o 
   1   8  19      225.76      139.59    106.17 o 
   2   8  19       40.57       31.45      9.83 o 
   3   8  19        1.86       27.52     21.62 o 
   4   8  19        1.75       53.08     29.49 o 
   5   8  19       48.64       68.80     53.08 o 
   6   8  19        0.14       39.32     96.32 o 
  -6   9  19        6.07       61.04     42.26 o 
  -5   9  19       16.74       33.42     21.62 o 
  -4   9  19       12.35        7.86      3.93 o 
  -3   9  19        8.34      115.98     66.84 o 
   0   9  19        2.74       13.76     74.70 o 
   1   9  19       74.56       80.60     57.01 o 
   2   9  19       39.60      212.31     86.50 o 
   3   9  19       17.50       23.59      5.90 o 
   4   9  19        3.14       27.52     25.56 o 
   5   9  19        0.49       43.25     94.36 o 
  -5  10  19        1.63        1.97      5.90 o 
  -2  10  19      166.01      192.67     82.57 o 
  -1  10  19       14.80       86.49     70.77 o 
   0  10  19       22.26       35.38     78.63 o 
   1  10  19       16.09       68.80     80.60 o 
   2  10  19       23.55       15.73     41.28 o 
   4  10  19       17.97       57.01     11.79 o 
   5  10  19        8.68       17.69     15.73 o 
  -4  11  19       10.16      108.12     64.87 o 
  -2  11  19       30.16       62.91     84.53 o 
  -1  11  19        0.60      129.74     86.49 o 
   1  11  19        7.44       70.77     45.21 o 
   2  11  19       14.29      169.06     80.60 o 
  -1  12  19       56.48       70.77     90.43 o 
   0  12  19        1.95       74.70     92.39 o 
   1  12  19        1.47      104.19     60.94 o 
  -6   0  20     1034.49     1050.46    173.11 o 
  -5   0  20      107.31      114.02     51.11 o 
  -4   0  20      187.10      131.72     35.39 o 
  -3   0  20      114.04      104.19     57.01 o 
  -2   0  20      101.18       57.01     35.39 o 
  -1   0  20     1868.82     1915.53     61.03 o 
   1   0  20     1712.35     1724.35     47.24 o 
   2   0  20     1171.13     1143.15     27.55 o 
   3   0  20      287.10      251.67     70.78 o 
   5   0  20      748.13      651.01     35.40 o 
   6   0  20      493.96      548.63     98.32 o 
   7   0  20       71.84       98.29     51.11 o 
   8   0  20      253.56      121.90     62.91 o 
  -8   1  20        9.55       49.95     49.21 o 
  -7   1  20      330.59      314.00     81.60 o 
  -6   1  20      535.25      463.21     52.33 o 
  -4   1  20        3.91       80.60     51.11 o 
  -3   1  20      163.61      143.21     24.06 o 
  -2   1  20     1012.43     1045.72     40.33 o 
  -1   1  20       96.75       71.70     56.03 o 
   0   1  20     1747.00     1699.06     99.41 o 
   1   1  20      291.36      293.87     34.59 o 
   2   1  20      674.46      716.50     37.37 o 
   3   1  20       17.07       62.81     23.45 o 
   4   1  20     1260.24     1189.96     61.98 o 
   5   1  20      419.09      335.41     28.28 o 
   6   1  20      515.24      562.31     53.75 o 
   7   1  20      267.27      264.03     50.05 o 
   8   1  20      107.93       55.55     58.97 o 
  -8   2  20      197.75      248.36     32.47 o 
  -7   2  20       40.56       60.36     34.46 o 
  -6   2  20      582.95      643.69     29.87 o 
  -5   2  20      922.90      856.24     36.77 o 
  -4   2  20       18.15       13.76     60.94 o 
  -3   2  20      131.28      218.81     21.51 o 
  -2   2  20      320.58      323.29     37.70 o 
  -1   2  20     2251.54     2190.56    135.88 o 
   0   2  20      443.93      443.47     26.85 o 
   1   2  20     2396.46     2387.06    137.86 o 
   2   2  20       66.24       55.26     54.06 o 
   3   2  20        8.00       33.42     58.97 o 
   4   2  20      191.57      226.39     53.08 o 
   5   2  20      189.41      201.48     39.32 o 
   6   2  20      185.98      307.19    109.11 o 
   7   2  20      168.80      173.60     38.34 o 
  -8   3  20        1.62       17.69     35.38 o 
  -7   3  20      325.92      170.89     48.00 o 
  -6   3  20      399.89      320.96     68.82 o 
  -5   3  20      716.34      708.16     70.80 o 
  -4   3  20      518.06      507.99     43.26 o 
  -3   3  20       53.94       96.65     24.57 o 
  -2   3  20      875.39      920.73     24.52 o 
  -1   3  20      284.31      265.86     43.26 o 
   0   3  20      243.42      201.74     56.04 o 
   1   3  20      470.42      387.69     54.08 o 
   2   3  20      522.62      568.57     30.77 o 
   3   3  20      377.86      438.15     42.28 o 
   4   3  20      194.55      189.60     31.65 o 
   5   3  20      222.55      207.24     31.65 o 
   6   3  20      304.06      337.54     47.19 o 
   7   3  20       94.06      125.82     51.11 o 
  -8   4  20      128.73       91.42     31.26 o 
  -7   4  20      112.33       42.39     38.21 o 
  -6   4  20      250.61      311.78     40.08 o 
  -5   4  20      355.36      392.51     34.95 o 
  -4   4  20      476.94      499.40     68.83 o 
  -3   4  20     1017.13     1038.42     72.79 o 
  -2   4  20       82.19       53.36     18.87 o 
  -1   4  20      104.50      149.90     20.71 o 
   0   4  20       33.86       50.36     45.21 o 
   1   4  20      535.90      537.10     52.11 o 
   2   4  20       12.25       47.18     37.35 o 
   3   4  20     1356.00     1316.64     37.59 o 
   4   4  20       25.60       33.42     33.42 o 
   5   4  20       30.33       49.15     39.32 o 
   6   4  20       79.92       69.93     29.20 o 
   7   4  20       47.74      196.58     82.56 o 
  -7   5  20      184.05      124.15     34.52 o 
  -6   5  20      192.72      201.15     21.42 o 
  -5   5  20      295.04      269.98     39.32 o 
  -4   5  20      532.76      552.72     29.52 o 
  -3   5  20      300.61      330.14     29.49 o 
  -2   5  20      390.21      440.32     16.57 o 
  -1   5  20      162.72      127.40     50.13 o 
   0   5  20      378.58      354.81     25.03 o 
   1   5  20      388.83      376.45     27.64 o 
   2   5  20     1163.85     1120.01     51.15 o 
   3   5  20        5.11       11.05     25.69 o 
   4   5  20      465.83      487.71     31.25 o 
   6   5  20      145.41       88.47     41.28 o 
   7   5  20      110.18       82.95     34.46 o 
  -7   6  20       91.75      119.92     58.98 o 
  -6   6  20      401.59      391.02     31.60 o 
  -5   6  20      180.15      156.68     30.43 o 
  -4   6  20      263.14      299.03     48.17 o 
  -3   6  20      507.91      476.94     32.45 o 
  -2   6  20      272.25      305.82     22.61 o 
  -1   6  20      702.99      743.59     55.07 o 
   0   6  20       80.03       84.37     34.40 o 
   1   6  20      932.21      992.73     40.10 o 
   2   6  20       18.91        9.83     27.52 o 
   3   6  20      595.31      564.56     26.06 o 
   4   6  20       21.69       43.25     25.56 o 
   5   6  20      193.05      229.76     28.51 o 
   6   6  20       67.50      118.38     41.63 o 
   7   6  20        8.22      149.40     58.97 o 
  -7   7  20      187.62      184.20     25.91 o 
  -6   7  20      123.14      174.56     35.65 o 
  -5   7  20      181.45      181.61     22.61 o 
  -4   7  20      287.95      244.19     18.68 o 
  -3   7  20      215.59      228.67     24.58 o 
  -2   7  20      234.61      268.46     17.45 o 
  -1   7  20      618.39      561.65     27.28 o 
   0   7  20      567.56      509.34     18.77 o 
   1   7  20      203.09      171.88     16.71 o 
   2   7  20      586.49      657.41     25.57 o 
   3   7  20       26.55       23.48     26.54 o 
   4   7  20      177.64      191.74     26.11 o 
   5   7  20       63.37       30.35     38.31 o 
   6   7  20       63.47       81.19     23.32 o 
  -6   8  20      115.04      150.68     33.42 o 
  -5   8  20       91.90       49.15     29.49 o 
  -4   8  20      143.68      108.13     13.76 o 
  -3   8  20      527.72      450.91     34.84 o 
  -2   8  20      358.21      401.11    106.18 o 
  -1   8  20      906.90      987.42     78.68 o 
   1   8  20      295.11      353.91     41.29 o 
   3   8  20      352.54      363.08     38.34 o 
   4   8  20      223.17      244.92     23.18 o 
   5   8  20      132.91      155.25     34.40 o 
   6   8  20        8.85       47.18     27.52 o 
  -5   9  20       50.11       39.75     19.26 o 
  -4   9  20      293.15       86.12     92.41 o 
  -3   9  20      113.64      255.57    121.89 o 
  -2   9  20      629.74      770.90     78.66 o 
  -1   9  20      102.97      155.31     62.91 o 
   0   9  20      571.83      568.32    133.72 o 
   1   9  20       42.62       62.91     66.84 o 
   2   9  20      313.54      216.28     45.22 o 
   3   9  20      161.66      131.38     17.69 o 
   4   9  20      391.83      397.63     31.51 o 
   5   9  20       43.32       66.84     43.25 o 
  -4  10  20       11.88       35.38     92.39 o 
  -3  10  20      441.93      637.08     49.16 o 
  -2  10  20       34.50        9.83     86.50 o 
  -1  10  20      190.82      196.60     43.25 o 
   1  10  20      156.37      230.02     98.30 o 
   2  10  20       84.73      212.31     86.50 o 
   3  10  20      440.86      363.77     96.35 o 
   4  10  20       11.75       15.35     30.47 o 
  -2  11  20      204.08      173.01    125.83 o 
   2  11  20      264.01      296.88     76.68 o 
  -8   1  21        0.21       88.46     55.04 o 
  -7   1  21       51.18       58.41     62.91 o 
  -6   1  21       12.28       68.07     56.02 o 
  -5   1  21       68.53      104.19     72.74 o 
  -4   1  21        2.55       23.59     53.08 o 
  -2   1  21        0.30       29.49     45.21 o 
  -1   1  21      190.02      269.76     29.74 o 
   0   1  21        7.99        7.86     47.18 o 
   1   1  21      184.15      156.15     40.37 o 
   2   1  21      192.51      198.60     23.78 o 
   3   1  21       65.91       39.74     25.69 o 
   4   1  21        0.01        7.86     64.87 o 
   6   1  21        9.70      124.73     76.67 o 
   7   1  21        3.44        3.93     74.70 o 
  -8   2  21        1.30       66.84     55.04 o 
  -6   2  21       60.31      105.72     38.10 o 
  -5   2  21      155.25      265.57     99.28 o 
  -4   2  21      125.83      162.50     38.10 o 
  -3   2  21       64.49       64.83     30.55 o 
  -2   2  21      101.63       96.33     49.15 o 
  -1   2  21       57.44       42.70     27.06 o 
   0   2  21      208.70      239.41     29.49 o 
   1   2  21        8.28       82.56     57.01 o 
   2   2  21      104.11      124.59     34.03 o 
   4   2  21        1.87       78.63     45.21 o 
   5   2  21        5.79       96.32     68.80 o 
   6   2  21        1.76       53.86     29.44 o 
   7   2  21        0.09       67.69     31.88 o 
  -7   3  21        1.39       17.69     80.60 o 
  -5   3  21        0.05       23.59     31.45 o 
  -4   3  21        9.16       39.32     27.31 o 
  -3   3  21      293.89      281.84     37.75 o 
  -2   3  21       47.98       42.91     33.42 o 
  -1   3  21        0.16        3.93     19.66 o 
   0   3  21       34.06       80.60     29.49 o 
   1   3  21       10.29       43.25     37.35 o 
   2   3  21      207.59      250.94     24.91 o 
   3   3  21      128.87      129.75     37.35 o 
   4   3  21      113.00       93.58     42.53 o 
   5   3  21        5.62       83.95     43.27 o 
   6   3  21       11.13       25.56     78.63 o 
   7   3  21        9.93       94.73     53.84 o 
  -7   4  21        2.77       15.73     86.49 o 
  -6   4  21        2.38       58.97     55.04 o 
  -2   4  21       59.87       35.39     27.52 o 
  -1   4  21      127.74       94.37     25.44 o 
   0   4  21      477.50      470.59     96.36 o 
   1   4  21       75.24      151.90     80.60 o 
   2   4  21       10.63      108.12     70.77 o 
   3   4  21        1.53       19.66     43.25 o 
   4   4  21        7.58       70.77     43.25 o 
   5   4  21        2.62       54.43     32.27 o 
   6   4  21       69.73       82.62     42.23 o 
   7   4  21        5.42       90.43     88.46 o 
  -6   5  21       19.60      114.02     68.80 o 
  -5   5  21       13.52       51.93     42.26 o 
  -4   5  21       40.73       42.25     32.61 o 
  -3   5  21        9.34       96.86     48.16 o 
  -1   5  21       71.63       96.91     16.48 o 
   0   5  21      209.17      205.95     36.66 o 
   1   5  21      635.03      598.52     31.08 o 
   2   5  21       14.37       15.73     43.25 o 
   3   5  21       93.38      130.05     41.28 o 
   4   5  21        0.13       65.64     31.98 o 
   5   5  21        2.06        7.86     49.14 o 
   6   5  21       18.01       94.36     86.49 o 
  -6   6  21       14.19       78.63     86.49 o 
  -5   6  21       22.33       95.71     36.55 o 
  -4   6  21        0.39       11.79     17.69 o 
  -3   6  21        3.91       23.59     29.49 o 
  -2   6  21        2.11       28.70     14.23 o 
  -1   6  21      271.75      270.20     65.87 o 
   0   6  21      163.31      259.63     96.33 o 
   1   6  21       96.68       89.90     50.13 o 
   2   6  21       10.24        9.83     15.73 o 
   3   6  21       42.18       98.29     72.74 o 
   4   6  21       10.47       70.77     23.59 o 
   5   6  21        0.10       78.63     82.56 o 
   6   6  21       28.42      100.94     56.03 o 
  -6   7  21        7.73       90.43     53.08 o 
  -5   7  21        0.64       60.94     31.45 o 
  -4   7  21       59.67        5.90     25.56 o 
  -2   7  21      103.49      117.54     38.34 o 
  -1   7  21        5.39       39.32     25.56 o 
   0   7  21      226.29      212.13     32.44 o 
   2   7  21       19.65       15.73     23.59 o 
   3   7  21        4.09      145.47     80.60 o 
   4   7  21       16.42        1.97     19.66 o 
   5   7  21       47.17       41.33     20.22 o 
   6   7  21        9.18       23.59     51.11 o 
  -5   8  21       10.18        1.97     90.43 o 
  -4   8  21       15.64       14.94     27.52 o 
  -3   8  21        0.00      114.01     80.60 o 
  -2   8  21        3.68       45.21     60.94 o 
  -1   8  21       31.22       47.18     53.08 o 
   0   8  21       56.53      149.40     82.57 o 
   1   8  21      102.50      245.74     78.64 o 
   2   8  21       47.40       63.23     23.96 o 
   3   8  21        3.52       19.66     21.62 o 
   4   8  21        3.99       23.59     54.06 o 
   5   8  21       11.41       55.04     90.43 o 
  -4   9  21       24.42       62.91     51.11 o 
  -3   9  21       29.17      169.06     94.36 o 
  -2   9  21       51.15      102.22     84.53 o 
  -1   9  21       25.89      176.92     86.50 o 
   2   9  21       26.11       82.56     86.50 o 
   3   9  21       15.38       21.78     64.87 o 
   4   9  21        6.12       15.73     25.56 o 
  -3  10  21       54.81       31.45     55.04 o 
   0  10  21       28.67       62.91     86.50 o 
   1  10  21        0.34       55.04     49.14 o 
  -1  11  21       33.47      237.86     90.43 o 
   1  11  21       36.78      151.37     94.36 o 
  -7   0  22      328.41      296.89     39.32 o 
  -6   0  22       18.66      159.23    137.61 o 
  -5   0  22      128.85      145.48     57.01 o 
  -3   0  22      124.15      119.92     55.05 o 
  -2   0  22        3.72        7.86     25.56 o 
  -1   0  22      821.29      833.99     57.04 o 
   0   0  22      135.45      114.03     57.01 o 
   2   0  22      134.81      208.39     41.29 o 
   3   0  22      113.53      129.75     37.35 o 
   4   0  22      815.36      908.69     59.01 o 
   5   0  22       55.91       78.63     68.80 o 
   6   0  22      310.41      220.21     66.85 o 
   7   0  22        0.87       53.08     58.97 o 
  -7   1  22      112.48      121.35     35.17 o 
  -6   1  22      746.17      773.49     41.44 o 
  -5   1  22       76.55      143.79     43.64 o 
  -4   1  22       42.76       72.74     64.87 o 
  -3   1  22       59.63       83.36     34.40 o 
  -2   1  22      534.96      442.55     25.03 o 
  -1   1  22      221.27      274.27     31.25 o 
   0   1  22     1106.36     1050.16     36.74 o 
   1   1  22      359.65      435.50     79.63 o 
   2   1  22        2.85       42.94     42.26 o 
   3   1  22      419.51      486.63     64.89 o 
   4   1  22      111.90      168.30     36.37 o 
   5   1  22      433.59      437.13     38.55 o 
   6   1  22        0.13       53.51     49.81 o 
   7   1  22      128.35      119.27     48.61 o 
  -7   2  22      412.06      239.86     58.99 o 
  -6   2  22       34.36      115.98     33.42 o 
  -5   2  22      132.72      135.37     34.88 o 
  -4   2  22       13.60       53.80     30.55 o 
  -3   2  22      363.43      340.63     24.64 o 
  -2   2  22      106.00       77.65     31.97 o 
  -1   2  22     1136.40     1068.29     34.97 o 
   0   2  22     1171.61     1187.26     50.05 o 
   1   2  22      598.53      635.08     37.44 o 
   2   2  22        8.63       25.73     25.56 o 
   3   2  22      168.58      167.03     34.41 o 
   4   2  22      616.50      599.50     81.61 o 
   5   2  22       15.16       79.36     34.98 o 
   6   2  22      459.28      361.68     72.75 o 
   7   2  22       11.60       41.21     41.28 o 
  -7   3  22       92.64       94.84     36.37 o 
  -6   3  22      255.04      259.37     40.00 o 
  -4   3  22      928.61      796.92    193.75 o 
  -3   3  22      100.64      103.54     23.32 o 
  -2   3  22      234.57      253.57     48.17 o 
  -1   3  22      541.33      561.68     43.26 o 
   0   3  22     1190.75     1253.68    103.29 o 
   1   3  22      343.33      359.39     28.27 o 
   2   3  22        1.87       72.73     43.25 o 
   3   3  22        2.97      108.12     47.18 o 
   4   3  22       10.39       35.38     70.77 o 
   5   3  22      469.30      464.63     48.18 o 
   6   3  22       18.81      109.74     29.20 o 
  -7   4  22      204.01      189.52     40.30 o 
  -5   4  22      541.20      575.51     37.36 o 
  -4   4  22       32.47       41.36     22.44 o 
  -3   4  22      769.70      833.28     35.40 o 
  -2   4  22      105.08      110.96     34.29 o 
  -1   4  22      274.85      306.17     82.58 o 
   0   4  22      148.80      227.57     50.13 o 
   1   4  22       38.47       51.41     33.42 o 
   2   4  22      152.91      122.95     30.34 o 
   3   4  22      342.12      341.84     35.72 o 
   4   4  22      237.89      261.50     44.40 o 
   5   4  22       39.96      102.48     56.03 o 
   6   4  22      166.04      212.53     44.23 o 
  -6   5  22      199.98      240.23     52.77 o 
  -5   5  22        2.51       22.72     42.26 o 
  -4   5  22     1066.44     1106.39     41.31 o 
  -3   5  22       14.40       45.21     33.42 o 
  -2   5  22      658.97      553.14     48.75 o 
  -1   5  22      222.23      258.75     32.44 o 
   0   5  22       93.80      154.17     18.68 o 
   1   5  22      459.65      571.09     94.39 o 
   2   5  22      308.75      379.47     33.43 o 
   3   5  22      390.18      395.55     29.52 o 
   4   5  22      307.10      276.30     45.22 o 
   5   5  22      183.72      209.41     31.35 o 
   6   5  22        6.90       78.63     47.18 o 
  -6   6  22        6.89       51.11     35.79 o 
  -5   6  22      533.43      539.18     58.99 o 
  -4   6  22        2.08       37.35     35.38 o 
  -3   6  22      529.23      489.60     33.43 o 
  -2   6  22        0.81       50.45     49.14 o 
  -1   6  22      134.61      151.74     25.22 o 
   0   6  22      119.21      148.20     20.92 o 
   1   6  22      532.45      477.27     29.50 o 
   2   6  22      257.45      267.52     37.46 o 
   3   6  22      365.79      368.15     67.84 o 
   4   6  22      382.14      406.99     32.37 o 
   5   6  22       47.64       58.97     39.32 o 
  -5   7  22        1.99       29.49     33.42 o 
  -4   7  22      366.00      406.97    108.14 o 
  -3   7  22       65.66      110.16     62.91 o 
  -2   7  22      315.06      326.00     16.71 o 
  -1   7  22        1.51       22.38     27.52 o 
   0   7  22      249.23      272.24     77.66 o 
   1   7  22      234.05      214.33     28.51 o 
   2   7  22      208.32      225.42     30.76 o 
   3   7  22      340.40      320.75     35.66 o 
   4   7  22        7.50      104.19     62.90 o 
   5   7  22       35.14       87.91     37.35 o 
  -5   8  22      190.91      136.95     60.95 o 
  -4   8  22        6.10       32.67     24.57 o 
  -3   8  22      180.60      162.79     16.79 o 
  -2   8  22      115.54      216.25     82.57 o 
  -1   8  22      733.60      666.71     43.27 o 
   1   8  22      369.96      142.34    149.43 o 
   2   8  22      376.94      328.98     18.91 o 
   3   8  22       28.82       32.81     45.21 o 
   4   8  22      190.09      215.97     52.10 o 
  -4   9  22      368.47      369.65     92.41 o 
  -3   9  22       97.87       98.29     58.98 o 
  -2   9  22      189.42      149.42     51.12 o 
   0   9  22      345.46      338.19     76.68 o 
   1   9  22       99.65       70.77     66.84 o 
   2   9  22       45.47       62.91     47.18 o 
   3   9  22      199.95      124.52     17.69 o 
  -2  10  22        3.28       47.18    102.22 o 
  -7   1  23        0.17       23.59     36.92 o 
  -6   1  23       55.99       63.07     44.23 o 
  -5   1  23       26.59       64.49     34.18 o 
  -4   1  23      117.11      106.80     33.03 o 
  -3   1  23       64.91      155.30     31.45 o 
  -2   1  23       72.43      174.23     44.74 o 
   0   1  23      198.15      185.68     25.98 o 
   1   1  23        5.78       60.94     37.35 o 
   4   1  23       12.15       15.73     33.42 o 
   5   1  23        4.66       58.13     36.31 o 
   6   1  23        0.97       94.36     70.77 o 
  -6   2  23       55.14       41.28     47.18 o 
  -5   2  23       12.12       58.62     24.01 o 
  -4   2  23        0.03       19.66     33.42 o 
  -3   2  23        1.30       27.79     40.15 o 
  -2   2  23        0.00      108.12     49.14 o 
  -1   2  23      201.75      263.45     47.60 o 
   0   2  23        0.01       44.56     38.73 o 
   2   2  23      259.75      224.14     37.75 o 
   3   2  23       47.00       62.22     59.21 o 
   4   2  23       13.19       62.91     70.77 o 
   5   2  23       24.27       62.76     38.21 o 
   6   2  23        0.14       39.32     47.99 o 
  -6   3  23       10.79       98.29     51.11 o 
  -5   3  23       13.11       72.17     40.30 o 
  -4   3  23       36.62       31.45     27.52 o 
  -3   3  23        2.38       41.43     35.88 o 
  -2   3  23        1.50       32.11     35.64 o 
  -1   3  23      132.59      120.56     36.55 o 
   0   3  23        0.71       19.66     43.25 o 
   1   3  23       89.16       86.50     29.49 o 
   2   3  23       70.09       81.99     53.08 o 
   3   3  23       62.58       57.63     25.44 o 
   4   3  23       19.24      145.47     84.53 o 
   5   3  23        1.19      184.78     49.14 o 
   6   3  23        2.61       41.28     60.94 o 
  -5   4  23       13.06       19.66     25.56 o 
  -4   4  23       36.89      135.64     68.80 o 
  -3   4  23        6.28       51.58     37.17 o 
  -2   4  23       22.83       63.40     61.92 o 
  -1   4  23       13.31       64.98     19.79 o 
   0   4  23        0.05       39.43     22.16 o 
   1   4  23      310.63      282.81     39.32 o 
   2   4  23       32.65       27.52     21.62 o 
   3   4  23      145.64      139.11     42.27 o 
   4   4  23        7.13       23.59     53.08 o 
   5   4  23       37.02       64.72     44.40 o 
   6   4  23        9.74       86.49     47.18 o 
  -6   5  23        0.17       45.21     25.56 o 
  -5   5  23       12.50       55.04     84.53 o 
  -3   5  23       40.90       75.72     31.45 o 
  -2   5  23       18.22       42.59     34.40 o 
  -1   5  23        0.61      119.91     72.73 o 
   1   5  23      398.57      372.70     83.57 o 
   2   5  23       71.14       96.11     26.54 o 
   4   5  23        5.52       82.56     82.56 o 
   5   5  23       29.80      102.22     88.46 o 
  -5   6  23        9.81       85.93     34.29 o 
  -4   6  23        0.06       29.49     17.69 o 
  -3   6  23        4.17      110.08     64.87 o 
  -2   6  23        5.63       45.21     27.52 o 
   0   6  23       86.09       81.05     25.83 o 
   1   6  23      106.97       86.50     48.16 o 
   2   6  23        1.22       11.79     17.69 o 
   3   6  23       46.60       65.63     29.08 o 
   4   6  23        6.99       41.46     37.09 o 
   5   6  23        6.12      115.98     74.70 o 
  -5   7  23        1.10      212.30     90.43 o 
  -4   7  23        7.49       51.26     31.50 o 
  -2   7  23        2.35       27.52     80.60 o 
  -1   7  23       11.71       21.62     21.62 o 
   0   7  23        9.06       42.42     28.50 o 
   1   7  23      142.68      120.96     29.48 o 
   2   7  23       46.03       68.23     35.38 o 
   3   7  23       31.95       78.63     17.69 o 
   4   7  23       23.56       29.49     39.32 o 
  -4   8  23       29.26       41.28     44.23 o 
  -3   8  23        2.81       88.46     86.49 o 
  -2   8  23       45.31      135.64     49.15 o 
  -1   8  23       73.48       68.81     66.84 o 
   0   8  23       35.25       19.66     84.53 o 
   1   8  23       20.07       27.52      7.86 o 
   2   8  23       16.47       29.21     35.38 o 
  -2   9  23        4.61      149.40     96.32 o 
  -1   9  23       56.40       15.73     96.33 o 
   0   9  23       39.16       31.45     98.29 o 
   1   9  23        0.97       88.46     74.70 o 
  -6   0  24      194.14       96.33     98.30 o 
  -5   0  24      153.38      139.58     82.57 o 
  -4   0  24      130.23      163.17     90.43 o 
  -3   0  24        0.93       15.73     37.35 o 
  -2   0  24      359.59      509.26     76.68 o 
  -1   0  24      351.14      312.63     68.82 o 
   0   0  24      447.08      342.15     62.92 o 
   1   0  24        1.66       94.36     29.49 o 
   2   0  24      693.03      658.84     35.40 o 
   3   0  24      110.56       80.60     47.18 o 
   5   0  24       69.52       78.63     64.87 o 
  -6   1  24      293.61      285.89     44.24 o 
  -5   1  24      124.12      118.55     34.40 o 
  -4   1  24       45.83      114.02     62.91 o 
  -3   1  24      192.72      241.19     43.64 o 
  -2   1  24       98.14      117.04     33.42 o 
  -1   1  24      138.54      154.25     51.11 o 
   0   1  24       95.73      141.54     29.49 o 
   1   1  24      628.55      562.72     26.55 o 
   2   1  24       42.08      109.60     49.15 o 
   3   1  24      365.71      379.65     47.03 o 
   4   1  24       85.58       84.68     35.43 o 
   5   1  24      240.45      298.93     33.53 o 
  -6   2  24      107.72      124.31     35.82 o 
  -5   2  24      147.30      140.57     43.09 o 
  -4   2  24       29.92       90.43     68.80 o 
  -3   2  24      262.66      212.72     31.60 o 
  -2   2  24      618.23      638.27     37.47 o 
  -1   2  24       46.13       17.69     49.15 o 
   0   2  24      134.27      138.18    111.08 o 
   1   2  24       78.47       55.04     27.52 o 
   2   2  24      208.11      177.30     41.20 o 
   3   2  24        0.36       23.59     57.01 o 
   4   2  24       80.90       87.14     29.86 o 
   5   2  24      196.20      202.87     44.73 o 
  -6   3  24      120.76      241.13     45.81 o 
  -5   3  24        4.09       65.57     46.54 o 
  -4   3  24      159.45       98.30     55.05 o 
  -3   3  24      258.49      346.20     31.46 o 
  -2   3  24       68.68       78.78     27.52 o 
  -1   3  24      793.74      864.17     49.09 o 
   0   3  24       26.99       58.02     34.40 o 
   1   3  24      120.51      133.68     50.04 o 
   3   3  24       76.95      182.84     41.82 o 
   4   3  24      136.96      133.58     28.87 o 
   5   3  24      101.19      145.05     42.96 o 
  -4   4  24      115.13      150.91     32.37 o 
  -3   4  24      275.88      297.17     41.68 o 
  -2   4  24      914.03      947.00     45.74 o 
  -1   4  24       20.18       90.43     58.97 o 
   0   4  24      619.51      631.75     41.16 o 
   1   4  24      108.76      133.59     33.62 o 
   2   4  24      234.19      237.71     32.61 o 
   3   4  24       10.13       43.25     80.60 o 
   4   4  24      344.83      328.97     50.02 o 
   5   4  24       10.14       23.22     36.35 o 
  -5   5  24      171.11      121.75     38.63 o 
  -4   5  24       68.79       74.00     23.15 o 
  -3   5  24      465.41      441.36     35.27 o 
  -2   5  24      277.52      242.94     23.68 o 
  -1   5  24      488.22      499.88     18.95 o 
   0   5  24       25.81       48.41     34.40 o 
   1   5  24      697.71      624.90     69.82 o 
   2   5  24        0.83       33.42     41.28 o 
   3   5  24     1005.07      927.84     37.45 o 
   4   5  24        4.33       91.20     75.68 o 
  -4   6  24      327.57      245.47     64.88 o 
  -3   6  24      157.30      148.01     56.03 o 
  -2   6  24      278.91      265.14     22.09 o 
  -1   6  24       42.53       22.43     17.30 o 
   0   6  24      411.29      352.56     44.01 o 
   1   6  24      145.49      159.24     17.69 o 
   2   6  24      260.41      289.24     45.17 o 
   3   6  24        2.02       19.66     39.32 o 
   4   6  24      381.27      394.46     30.64 o 
  -4   7  24      175.22      171.71     30.47 o 
  -3   7  24      165.03      198.58     39.32 o 
  -2   7  24       20.99       23.59     15.73 o 
  -1   7  24       82.94       68.65     15.47 o 
   0   7  24        7.52       27.52     15.73 o 
   1   7  24       73.45       68.81     25.56 o 
   3   7  24      274.75      196.09     42.27 o 
  -2   8  24       80.82      108.12     78.63 o 
  -1   8  24       40.18      141.54     66.84 o 
   0   8  24      324.13      430.59     92.41 o 
   1   8  24       14.12        5.90      9.83 o 
   2   8  24       87.97       66.43     79.62 o 
  -5   1  25        5.14       30.98     30.37 o 
  -4   1  25        0.91       19.66     70.77 o 
  -3   1  25        0.18       70.77     37.35 o 
  -2   1  25       17.35       50.89     35.27 o 
  -1   1  25      162.17      138.66     33.74 o 
   0   1  25       46.89       85.95     37.26 o 
   1   1  25       84.59       98.17     50.13 o 
   2   1  25      107.11      148.68     50.13 o 
   3   1  25       10.72       69.16     31.82 o 
   4   1  25       14.40       57.05     30.49 o 
   5   1  25        1.10       45.55     47.59 o 
  -4   2  25       33.94       78.10     34.40 o 
  -3   2  25        0.09       57.66     30.47 o 
  -2   2  25       27.31       68.80     72.73 o 
  -1   2  25        3.82      312.56     64.87 o 
   0   2  25       20.96       58.97     66.84 o 
   2   2  25       66.49       55.76     25.54 o 
   3   2  25      123.52      154.69     30.16 o 
   4   2  25       33.43       28.85     50.54 o 
   5   2  25        1.26      135.64     84.53 o 
  -5   3  25       14.19       57.01     68.80 o 
  -4   3  25        0.03       48.31     34.87 o 
  -2   3  25       60.12       82.57     76.67 o 
  -1   3  25      135.14      224.24     51.11 o 
   0   3  25        6.32       29.49     39.32 o 
   1   3  25       53.25       74.44     98.29 o 
   2   3  25       43.24       98.29     31.45 o 
   3   3  25       26.86        3.93     55.04 o 
   4   3  25        3.35       72.57     53.09 o 
  -4   4  25        3.19       28.99     29.48 o 
  -3   4  25       41.46       51.62     31.16 o 
  -2   4  25        4.89       66.77     38.10 o 
  -1   4  25       67.09        9.25     20.71 o 
   0   4  25      156.99      119.99     33.44 o 
   1   4  25       41.90       68.80     55.04 o 
   2   4  25       10.88       68.80     47.18 o 
   3   4  25        7.56       27.52     49.14 o 
   4   4  25       11.77       16.63     44.78 o 
  -4   5  25       79.39       62.00     26.44 o 
  -2   5  25        1.23       70.77     84.53 o 
  -1   5  25       40.63       55.68     28.30 o 
   0   5  25       23.50       45.21     43.25 o 
   2   5  25       35.30       35.68     45.21 o 
   3   5  25       65.07       33.42     29.49 o 
  -3   6  25        2.61       41.28     49.14 o 
  -2   6  25       11.95       45.21     31.45 o 
  -1   6  25       17.20       27.52     31.45 o 
   0   6  25       66.09       56.46     34.67 o 
   1   6  25        0.01       25.56     84.53 o 
   3   6  25        0.13       19.66     43.25 o 
  -2   7  25        3.09       17.69     25.56 o 
  -1   7  25       26.10       53.97     94.36 o 
   0   7  25       64.74       42.46     19.23 o 
   2   7  25       77.87       47.18     25.56 o 
  -4   0  26      217.84      326.36     55.05 o 
  -3   0  26       12.21       29.49     64.87 o 
  -2   0  26      230.32      220.20     74.71 o 
  -1   0  26      272.64      292.95     33.42 o 
   0   0  26      234.17      255.59     53.08 o 
   2   0  26       45.35        9.83     64.87 o 
   3   0  26      225.16      188.74     64.88 o 
   4   0  26      154.16      259.51     55.05 o 
  -4   1  26        2.22       37.35     33.42 o 
  -3   1  26      237.18      214.68     48.42 o 
  -2   1  26      108.89      118.42     52.10 o 
  -1   1  26      214.84      227.45     81.59 o 
   0   1  26       27.28       24.22     28.46 o 
   1   1  26      133.06      199.08     40.30 o 
   2   1  26       47.81       86.83     36.82 o 
   3   1  26       50.04       64.37     55.04 o 
   4   1  26      148.93      203.15     46.20 o 
  -4   2  26      252.79      322.00     48.62 o 
  -3   2  26        0.53       70.77     72.73 o 
  -2   2  26      160.74      161.53     44.48 o 
  -1   2  26        3.50       58.97     45.21 o 
   0   2  26      367.50      422.36     54.27 o 
   1   2  26       13.33       13.76     57.01 o 
   2   2  26      114.73      144.80     52.12 o 
   3   2  26       54.42       69.60     34.59 o 
  -4   3  26        4.17       35.38     57.01 o 
  -3   3  26      225.39      277.05     41.57 o 
  -2   3  26       27.65       53.08     33.42 o 
  -1   3  26      432.25      448.32     33.83 o 
   0   3  26      125.45      164.41     47.18 o 
   1   3  26      157.58      199.44     60.94 o 
   2   3  26      171.72      188.19     51.12 o 
   3   3  26        9.16       43.25     33.42 o 
  -3   4  26       45.77        7.86     53.08 o 
  -2   4  26      322.13      317.83     38.34 o 
  -1   4  26      117.29      162.38     28.57 o 
   0   4  26      268.05      236.17     37.31 o 
   1   4  26      310.94      380.29     29.31 o 
   2   4  26       71.91       84.88     54.06 o 
   3   4  26      425.77      391.81     37.46 o 
  -3   5  26      228.95      200.14     59.96 o 
  -2   5  26       67.49      100.00     94.36 o 
  -1   5  26      393.37      360.48     35.27 o 
   0   5  26      235.50      210.51     39.32 o 
   2   5  26      146.42      210.10     32.27 o 
  -1   6  26       39.91       53.19     19.66 o 
   0   6  26       68.03      100.34     44.23 o 
   1   6  26       71.61       94.36     23.59 o 
  -3   1  27        1.30       23.59     70.77 o 
  -2   1  27       17.48       54.77     36.90 o 
  -1   1  27        2.26       71.16     41.63 o 
   0   1  27       13.55       74.70     41.28 o 
   1   1  27      110.19      102.70     72.74 o 
  -3   2  27       19.70       96.32     74.70 o 
  -1   2  27        9.72       13.76     57.01 o 
   0   2  27       69.84       27.52     32.71 o 
   1   2  27        3.63      114.01     58.97 o 
   2   2  27       27.75       39.32     33.42 o 
  -2   3  27       10.67       36.37     38.92 o 
   0   3  27       71.69       49.47     57.99 o 
   1   3  27       26.55       74.83     26.19 o 
  -1   4  27       15.73       88.46     82.56 o 
   0   4  27        9.56       89.23     40.85 o 
   0   0  28      154.31      108.13     66.84 o 
   0   1  28       56.72       53.08     57.01 o 
                                                 
